# Supplementary material for: The associations between physical activity, microbiome and metabolic adaptation in sedentary overweight adults
Source: Front Nutr. 2026 Feb 2;12:1722274. doi: 10.3389/fnut.2025.1722274 (PMC12908587; doi:10.3389/fnut.2025.1722274)
Supplement: SUPPLEMENTARY TABLE S1 — Energy expenditure components and weight loss change. Comparison of energy expenditure components change between baseline and post intervention periods. Adaptive change refers to alterations based on FFM. Total daily energy expenditure (TDEE), resting metabolic rate (RMR), sleeping metabolic rate (SMR), diet induced thermogenesis (DIT), kilograms (kg), FFM (fat free mass), kilo calories (kcal), weight change. All data are reported as mean ± SD. Group comparison was performed using the Mann–Whitney test. [file Table_1.csv]

	Feature	P_Value	Statistic	FDR	experiment
W...1	PWY-5695: inosine 5'-phosphate degradation	0.00186480186480186	60	0.665734265734266	pre_training_comparison
W...2	PWY-6317: D-galactose degradation I (Leloir pathway)	0.0104118104118104	8	0.878399378399378	pre_training_comparison
W...3	PWY-5656: mannosylglycerate biosynthesis I	0.0127769927806436	52	0.878399378399378	pre_training_comparison
W...4	GOLPDLCAT-PWY: superpathway of glycerol degradation to 1,3-propanediol	0.0147630147630148	9	0.878399378399378	pre_training_comparison
W...5	PWY-3841: folate transformations II (plants)	0.0147630147630148	55	0.878399378399378	pre_training_comparison
W...6	PWY-6470: peptidoglycan biosynthesis V (&beta;-lactam resistance)	0.0147630147630148	9	0.878399378399378	pre_training_comparison
W...7	PWY0-1241: ADP-L-glycero-&beta;-D-manno-heptose biosynthesis	0.0177903286236668	55	0.880487254680803	pre_training_comparison
W...8	GLCMANNANAUT-PWY: superpathway of N-acetylglucosamine, N-acetylmannosamine and N-acetylneuraminate degradation	0.0206682206682207	10	0.880487254680803	pre_training_comparison
W...9	PWY-7210: pyrimidine deoxyribonucleotides biosynthesis from CTP	0.0229215547738114	10	0.880487254680803	pre_training_comparison
W...10	P164-PWY: purine nucleobases degradation I (anaerobic)	0.0281274281274281	11	0.880487254680803	pre_training_comparison
W...11	PWY-7357: thiamine phosphate formation from pyrithiamine and oxythiamine (yeast)	0.0281274281274281	11	0.880487254680803	pre_training_comparison
W...12	PWY-6992: 1,5-anhydrofructose degradation	0.0324742023051656	48	0.880487254680803	pre_training_comparison
W...13	PWY-822: fructan biosynthesis	0.0324742023051656	16	0.880487254680803	pre_training_comparison
W...14	PWY-6823: molybdopterin biosynthesis	0.0379176379176379	12	0.880487254680803	pre_training_comparison
W...15	PWY-7242: D-fructuronate degradation	0.0379176379176379	12	0.880487254680803	pre_training_comparison
W...16	PWY-7184: pyrimidine deoxyribonucleotides de novo biosynthesis I	0.0404213463806163	12	0.880487254680803	pre_training_comparison
W...17	PWY-5367: petroselinate biosynthesis	0.0513398264234592	13	0.880487254680803	pre_training_comparison
W...18	PWY-7211: superpathway of pyrimidine deoxyribonucleotides de novo biosynthesis	0.0513398264234592	13	0.880487254680803	pre_training_comparison
W...19	PWY-6545: pyrimidine deoxyribonucleotides de novo biosynthesis III	0.0518570202911714	13	0.880487254680803	pre_training_comparison
W...20	GLUCUROCAT-PWY: superpathway of &beta;-D-glucuronosides degradation	0.0649572649572649	14	0.880487254680803	pre_training_comparison
W...21	PWY-1269: CMP-3-deoxy-D-manno-octulosonate biosynthesis	0.0649572649572649	50	0.880487254680803	pre_training_comparison
W...22	PWY-6292: superpathway of L-cysteine biosynthesis (mammalian)	0.0649572649572649	50	0.880487254680803	pre_training_comparison
W...23	PYRIDOXSYN-PWY: pyridoxal 5'-phosphate biosynthesis I	0.0649572649572649	50	0.880487254680803	pre_training_comparison
W...24	PWY-6531: mannitol cycle	0.0704615426471519	49	0.880487254680803	pre_training_comparison
W...25	PWY-5198: factor 420 biosynthesis II (mycobacteria)	0.0764479298304189	44	0.880487254680803	pre_training_comparison
W...26	PWY-6876: isopropanol biosynthesis (engineered)	0.0764479298304189	44	0.880487254680803	pre_training_comparison
W...27	PWY-6920: 6-gingerol analog biosynthesis (engineered)	0.0764479298304189	44	0.880487254680803	pre_training_comparison
W...28	PWY-8190: L-glutamate degradation XI (reductive Stickland reaction)	0.0764479298304189	44	0.880487254680803	pre_training_comparison
W...29	HISDEG-PWY: L-histidine degradation I	0.082983682983683	49	0.880487254680803	pre_training_comparison
W...30	P441-PWY: superpathway of N-acetylneuraminate degradation	0.082983682983683	15	0.880487254680803	pre_training_comparison
W...31	PWY0-1296: purine ribonucleosides degradation	0.082983682983683	15	0.880487254680803	pre_training_comparison
W...32	PWY-6435: 4-hydroxybenzoate biosynthesis III (plants)	0.091125993228696	46.5	0.880487254680803	pre_training_comparison
W...33	NAGLIPASYN-PWY: lipid IVA biosynthesis (E. coli)	0.102545880978909	48	0.880487254680803	pre_training_comparison
W...34	PWY-8073: lipid IVA biosynthesis (P. putida)	0.102545880978909	48	0.880487254680803	pre_training_comparison
W...35	PWY0-845: superpathway of pyridoxal 5'-phosphate biosynthesis and salvage	0.103307970131365	48	0.880487254680803	pre_training_comparison
W...36	GLUTORN-PWY: L-ornithine biosynthesis I	0.104895104895105	16	0.880487254680803	pre_training_comparison
W...37	P185-PWY: formaldehyde assimilation III (dihydroxyacetone cycle)	0.104895104895105	16	0.880487254680803	pre_training_comparison
W...38	P41-PWY: pyruvate fermentation to acetate and (S)-lactate I	0.104895104895105	16	0.880487254680803	pre_training_comparison
W...39	PWY-5100: pyruvate fermentation to acetate and lactate II	0.104895104895105	16	0.880487254680803	pre_training_comparison
W...40	PWY-5941: glycogen degradation II	0.104895104895105	16	0.880487254680803	pre_training_comparison
W...41	PWY-7013: (S)-propane-1,2-diol degradation	0.104895104895105	16	0.880487254680803	pre_training_comparison
W...42	PWY-7237: myo-, chiro- and scyllo-inositol degradation	0.104895104895105	16	0.880487254680803	pre_training_comparison
W...43	TCA: TCA cycle I (prokaryotic)	0.111909737067011	47	0.880487254680803	pre_training_comparison
W...44	NONOXIPENT-PWY: pentose phosphate pathway (non-oxidative branch) I	0.13038073038073	17	0.880487254680803	pre_training_comparison
W...45	PWY0-1586: peptidoglycan maturation (meso-diaminopimelate containing)	0.13038073038073	47	0.880487254680803	pre_training_comparison
W...46	P108-PWY: pyruvate fermentation to propanoate I	0.148010694023782	45	0.880487254680803	pre_training_comparison
W...47	HOMOSER-METSYN-PWY: L-methionine biosynthesis I	0.150120822241923	18	0.880487254680803	pre_training_comparison
W...48	MET-SAM-PWY: superpathway of S-adenosyl-L-methionine biosynthesis	0.150120822241923	18	0.880487254680803	pre_training_comparison
W...49	METSYN-PWY: superpathway of L-homoserine and L-methionine biosynthesis	0.150120822241923	18	0.880487254680803	pre_training_comparison
W...50	P4-PWY: superpathway of L-lysine, L-threonine and L-methionine biosynthesis I	0.150120822241923	18	0.880487254680803	pre_training_comparison
W...51	PWY-5347: superpathway of L-methionine biosynthesis (transsulfuration)	0.150120822241923	18	0.880487254680803	pre_training_comparison
W...52	PWY0-781: aspartate superpathway	0.150120822241923	18	0.880487254680803	pre_training_comparison
W...53	1CMET2-PWY: folate transformations III (E. coli)	0.160528360528361	46	0.880487254680803	pre_training_comparison
W...54	ANAGLYCOLYSIS-PWY: glycolysis III (from glucose)	0.160528360528361	18	0.880487254680803	pre_training_comparison
W...55	BIOTIN-BIOSYNTHESIS-PWY: biotin biosynthesis I	0.160528360528361	46	0.880487254680803	pre_training_comparison
W...56	METH-ACETATE-PWY: methanogenesis from acetate	0.160528360528361	18	0.880487254680803	pre_training_comparison
W...57	PWY-6519: 8-amino-7-oxononanoate biosynthesis I	0.160528360528361	46	0.880487254680803	pre_training_comparison
W...58	PWY-6936: seleno-amino acid biosynthesis (plants)	0.160528360528361	18	0.880487254680803	pre_training_comparison
W...59	PWY-8178: pentose phosphate pathway (non-oxidative branch) II	0.160528360528361	18	0.880487254680803	pre_training_comparison
W...60	PWY0-1261: anhydromuropeptides recycling I	0.160528360528361	46	0.880487254680803	pre_training_comparison
W...61	PWY0-1297: superpathway of purine deoxyribonucleosides degradation	0.160528360528361	18	0.880487254680803	pre_training_comparison
W...62	P122-PWY: heterolactic fermentation	0.170903520230797	24	0.880487254680803	pre_training_comparison
W...63	PWY-5004: superpathway of L-citrulline metabolism	0.170903520230797	40	0.880487254680803	pre_training_comparison
W...64	PWY-5392: reductive TCA cycle II	0.170903520230797	40	0.880487254680803	pre_training_comparison
W...65	PWY-5677: succinate fermentation to butanoate	0.170903520230797	40	0.880487254680803	pre_training_comparison
W...66	PWY-5723: Rubisco shunt	0.180008443727484	43	0.880487254680803	pre_training_comparison
W...67	PWY0-42: 2-methylcitrate cycle I	0.180008443727484	43	0.880487254680803	pre_training_comparison
W...68	FASYN-INITIAL-PWY: superpathway of fatty acid biosynthesis initiation (E. coli)	0.182694471214948	45	0.880487254680803	pre_training_comparison
W...69	P23-PWY: reductive TCA cycle I	0.183232976928822	44	0.880487254680803	pre_training_comparison
W...70	PWY-7282: 4-amino-2-methyl-5-diphosphomethylpyrimidine biosynthesis II	0.188937448002994	45	0.880487254680803	pre_training_comparison
W...71	FASYN-ELONG-PWY: fatty acid elongation -- saturated	0.194871794871795	45	0.880487254680803	pre_training_comparison
W...72	PWY-1042: glycolysis IV	0.194871794871795	19	0.880487254680803	pre_training_comparison
W...73	PWY-6527: stachyose degradation	0.194871794871795	19	0.880487254680803	pre_training_comparison
W...74	PWY-7111: pyruvate fermentation to isobutanol (engineered)	0.194871794871795	19	0.880487254680803	pre_training_comparison
W...75	PWY-7198: pyrimidine deoxyribonucleotides de novo biosynthesis IV	0.194871794871795	45	0.880487254680803	pre_training_comparison
W...76	PWY-724: superpathway of L-lysine, L-threonine and L-methionine biosynthesis II	0.194871794871795	19	0.880487254680803	pre_training_comparison
W...77	PWY-7663: gondoate biosynthesis (anaerobic)	0.194871794871795	45	0.880487254680803	pre_training_comparison
W...78	PWY-7664: oleate biosynthesis IV (anaerobic)	0.194871794871795	45	0.880487254680803	pre_training_comparison
W...79	PWY0-862: (5Z)-dodecenoate biosynthesis I	0.194871794871795	45	0.880487254680803	pre_training_comparison
W...80	PWY-5675: nitrate reduction V (assimilatory)	0.214338459316668	41.5	0.880487254680803	pre_training_comparison
W...81	POLYAMINSYN3-PWY: superpathway of polyamine biosynthesis II	0.220234758570738	20	0.880487254680803	pre_training_comparison
W...82	PWY-6922: L-N&delta;-acetylornithine biosynthesis	0.225114315064885	42	0.880487254680803	pre_training_comparison
W...83	COBALSYN-PWY: superpathway of adenosylcobalamin salvage from cobinamide I	0.234498834498834	20	0.880487254680803	pre_training_comparison
W...84	NONMEVIPP-PWY: methylerythritol phosphate pathway I	0.234498834498834	44	0.880487254680803	pre_training_comparison
W...85	PWY-5505: L-glutamate and L-glutamine biosynthesis	0.234498834498834	44	0.880487254680803	pre_training_comparison
W...86	PWY-5913: partial TCA cycle (obligate autotrophs)	0.234498834498834	44	0.880487254680803	pre_training_comparison
W...87	PWY-6305: superpathway of putrescine biosynthesis	0.234498834498834	44	0.880487254680803	pre_training_comparison
W...88	PWY-7761: NAD salvage pathway II (PNC IV cycle)	0.234498834498834	44	0.880487254680803	pre_training_comparison
W...89	PWY-7312: dTDP-&beta;-D-fucofuranose biosynthesis	0.251613912866729	42	0.880487254680803	pre_training_comparison
W...90	GLUCARDEG-PWY: D-glucarate degradation I	0.261956201697046	42.5	0.880487254680803	pre_training_comparison
W...91	FOLSYN-PWY: superpathway of tetrahydrofolate biosynthesis and salvage	0.263010571926857	21	0.880487254680803	pre_training_comparison
W...92	PWY-6612: superpathway of tetrahydrofolate biosynthesis	0.263010571926857	21	0.880487254680803	pre_training_comparison
W...93	PWY-6284: superpathway of unsaturated fatty acids biosynthesis (E. coli)	0.268735937393746	21	0.880487254680803	pre_training_comparison
W...94	PWY-5840: superpathway of menaquinol-7 biosynthesis	0.269699624390875	23.5	0.880487254680803	pre_training_comparison
W...95	PWY-5022: 4-aminobutanoate degradation V	0.271588674243375	42	0.880487254680803	pre_training_comparison
W...96	ARO-PWY: chorismate biosynthesis I	0.278632478632479	21	0.880487254680803	pre_training_comparison
W...97	DAPLYSINESYN-PWY: L-lysine biosynthesis I	0.278632478632479	43	0.880487254680803	pre_training_comparison
W...98	GLYCOLYSIS-E-D: superpathway of glycolysis and the Entner-Doudoroff pathway	0.278632478632479	43	0.880487254680803	pre_training_comparison
W...99	PPGPPMET-PWY: ppGpp metabolism	0.278632478632479	21	0.880487254680803	pre_training_comparison
W...100	PWY-5989: stearate biosynthesis II (bacteria and plants)	0.278632478632479	43	0.880487254680803	pre_training_comparison
W...101	PWY-6282: palmitoleate biosynthesis I (from (5Z)-dodec-5-enoate)	0.278632478632479	43	0.880487254680803	pre_training_comparison
W...102	PWY-6628: superpathway of L-phenylalanine biosynthesis	0.278632478632479	43	0.880487254680803	pre_training_comparison
W...103	PWY-7199: pyrimidine deoxyribonucleosides salvage	0.278632478632479	43	0.880487254680803	pre_training_comparison
W...104	PWY-7345: superpathway of anaerobic sucrose degradation	0.278632478632479	43	0.880487254680803	pre_training_comparison
W...105	PWY-8131: 5'-deoxyadenosine degradation II	0.278632478632479	21	0.880487254680803	pre_training_comparison
W...106	PWY0-162: superpathway of pyrimidine ribonucleotides de novo biosynthesis	0.278632478632479	43	0.880487254680803	pre_training_comparison
W...107	PWY66-409: superpathway of purine nucleotide salvage	0.278632478632479	21	0.880487254680803	pre_training_comparison
W...108	RHAMCAT-PWY: L-rhamnose degradation I	0.278632478632479	21	0.880487254680803	pre_training_comparison
W...109	HEME-BIOSYNTHESIS-II-1: heme b biosynthesis V (aerobic)	0.297640585409217	42	0.880487254680803	pre_training_comparison
W...110	PWY-7254: TCA cycle VII (acetate-producers)	0.297640585409217	42	0.880487254680803	pre_training_comparison
W...111	PWY-7196: superpathway of pyrimidine ribonucleosides salvage	0.305004520647559	41	0.880487254680803	pre_training_comparison
W...112	PWY-7883: anhydromuropeptides recycling II	0.312686223816409	41.5	0.880487254680803	pre_training_comparison
W...113	P42-PWY: incomplete reductive TCA cycle	0.316997508681253	42	0.880487254680803	pre_training_comparison
W...114	FUC-RHAMCAT-PWY: superpathway of fucose and rhamnose degradation	0.318068966850553	22	0.880487254680803	pre_training_comparison
W...115	PWY-5104: L-isoleucine biosynthesis IV	0.325270979974212	41	0.880487254680803	pre_training_comparison
W...116	PWY-6906: chitin derivatives degradation	0.325270979974212	41	0.880487254680803	pre_training_comparison
W...117	PEPTIDOGLYCANSYN-PWY: peptidoglycan biosynthesis I (meso-diaminopimelate containing)	0.328205128205128	42	0.880487254680803	pre_training_comparison
W...118	PWY-6125: superpathway of guanosine nucleotides de novo biosynthesis II	0.328205128205128	42	0.880487254680803	pre_training_comparison
W...119	PWY-6126: superpathway of adenosine nucleotides de novo biosynthesis II	0.328205128205128	42	0.880487254680803	pre_training_comparison
W...120	PWY-6385: peptidoglycan biosynthesis III (mycobacteria)	0.328205128205128	42	0.880487254680803	pre_training_comparison
W...121	PWY-6606: guanosine nucleotides degradation II	0.328205128205128	22	0.880487254680803	pre_training_comparison
W...122	PWY-6969: TCA cycle V (2-oxoglutarate synthase)	0.328205128205128	42	0.880487254680803	pre_training_comparison
W...123	PWY-7220: adenosine deoxyribonucleotides de novo biosynthesis II	0.328205128205128	42	0.880487254680803	pre_training_comparison
W...124	PWY-7222: guanosine deoxyribonucleotides de novo biosynthesis II	0.328205128205128	42	0.880487254680803	pre_training_comparison
W...125	PWY-7228: superpathway of guanosine nucleotides de novo biosynthesis I	0.328205128205128	42	0.880487254680803	pre_training_comparison
W...126	PWY-7560: methylerythritol phosphate pathway II	0.328205128205128	22	0.880487254680803	pre_training_comparison
W...127	PWY-841: superpathway of purine nucleotides de novo biosynthesis I	0.328205128205128	42	0.880487254680803	pre_training_comparison
W...128	PYRIDNUCSYN-PWY: NAD de novo biosynthesis I (from aspartate)	0.328205128205128	42	0.880487254680803	pre_training_comparison
W...129	TRNA-CHARGING-PWY: tRNA charging	0.328205128205128	42	0.880487254680803	pre_training_comparison
W...130	PWY-6168: flavin biosynthesis III (fungi)	0.36542155791502	40	0.880487254680803	pre_training_comparison
W...131	GALACTARDEG-PWY: D-galactarate degradation I	0.369492921209817	40.5	0.880487254680803	pre_training_comparison
W...132	GLUCARGALACTSUPER-PWY: superpathway of D-glucarate and D-galactarate degradation	0.369492921209817	40.5	0.880487254680803	pre_training_comparison
W...133	ORNDEG-PWY: superpathway of ornithine degradation	0.370618339817195	41	0.880487254680803	pre_training_comparison
W...134	GLUDEG-I-PWY: GABA shunt	0.371677446913074	23	0.880487254680803	pre_training_comparison
W...135	CRNFORCAT-PWY: creatinine degradation I	0.381573905705021	28	0.880487254680803	pre_training_comparison
W...136	DENOVOPURINE2-PWY: superpathway of purine nucleotides de novo biosynthesis II	0.381573905705021	28	0.880487254680803	pre_training_comparison
W...137	PRPP-PWY: superpathway of histidine, purine, and pyrimidine biosynthesis	0.381573905705021	28	0.880487254680803	pre_training_comparison
W...138	PWY-5850: superpathway of menaquinol-6 biosynthesis	0.381573905705021	28	0.880487254680803	pre_training_comparison
W...139	PWY-5860: superpathway of demethylmenaquinol-6 biosynthesis I	0.381573905705021	28	0.880487254680803	pre_training_comparison
W...140	PWY-5896: superpathway of menaquinol-10 biosynthesis	0.381573905705021	28	0.880487254680803	pre_training_comparison
W...141	PWY-5920: superpathway of heme b biosynthesis from glycine	0.381573905705021	28	0.880487254680803	pre_training_comparison
W...142	PWY-6160: 3-dehydroquinate biosynthesis II (archaea)	0.381573905705021	28	0.880487254680803	pre_training_comparison
W...143	PWY-6165: chorismate biosynthesis II (archaea)	0.381573905705021	28	0.880487254680803	pre_training_comparison
W...144	PWY-7187: pyrimidine deoxyribonucleotides de novo biosynthesis II	0.381573905705021	28	0.880487254680803	pre_training_comparison
W...145	COMPLETE-ARO-PWY: superpathway of aromatic amino acid biosynthesis	0.382284382284382	23	0.880487254680803	pre_training_comparison
W...146	PWY-6630: superpathway of L-tyrosine biosynthesis	0.382284382284382	23	0.880487254680803	pre_training_comparison
W...147	PWY-6731: starch degradation III	0.382284382284382	23	0.880487254680803	pre_training_comparison
W...148	PWY-6902: chitin degradation II (Vibrio)	0.382284382284382	23	0.880487254680803	pre_training_comparison
W...149	PWY-7197: pyrimidine deoxyribonucleotide phosphorylation	0.382284382284382	41	0.880487254680803	pre_training_comparison
W...150	PWY-7208: superpathway of pyrimidine nucleobases salvage	0.382284382284382	41	0.880487254680803	pre_training_comparison
W...151	PWY-7229: superpathway of adenosine nucleotides de novo biosynthesis I	0.382284382284382	41	0.880487254680803	pre_training_comparison
W...152	PWY-7383: anaerobic energy metabolism (invertebrates, cytosol)	0.382284382284382	41	0.880487254680803	pre_training_comparison
W...153	PWY0-1477: ethanolamine utilization	0.382284382284382	41	0.880487254680803	pre_training_comparison
W...154	PWY66-429: fatty acid biosynthesis initiation (mitochondria)	0.382284382284382	23	0.880487254680803	pre_training_comparison
W...155	RIBOSYN2-PWY: flavin biosynthesis I (bacteria and plants)	0.382284382284382	23	0.880487254680803	pre_training_comparison
W...156	PWY-7315: dTDP-N-acetylthomosamine biosynthesis	0.400467549571982	40.5	0.881137112422028	pre_training_comparison
W...157	HCAMHPDEG-PWY: 3-phenylpropanoate and 3-(3-hydroxyphenyl)propanoate degradation to 2-hydroxypentadienoate	0.406552852098087	39	0.881137112422028	pre_training_comparison
W...158	PWY-6690: cinnamate and 3-hydroxycinnamate degradation to 2-hydroxypentadienoate	0.406552852098087	39	0.881137112422028	pre_training_comparison
W...159	NAD-BIOSYNTHESIS-II: NAD salvage pathway III (to nicotinamide riboside)	0.407774760622591	38.5	0.881137112422028	pre_training_comparison
W...160	PWY-5747: 2-methylcitrate cycle II	0.407774760622591	38.5	0.881137112422028	pre_training_comparison
W...161	PWY-6285: superpathway of fatty acids biosynthesis (E. coli)	0.407774760622591	38.5	0.881137112422028	pre_training_comparison
W...162	PWY-7858: (5Z)-dodecenoate biosynthesis II	0.407774760622591	38.5	0.881137112422028	pre_training_comparison
W...163	PWY-7942: 5-oxo-L-proline metabolism	0.407774760622591	38.5	0.881137112422028	pre_training_comparison
W...164	PWY-922: mevalonate pathway I (eukaryotes and bacteria)	0.407774760622591	38.5	0.881137112422028	pre_training_comparison
W...165	GLYOXYLATE-BYPASS: glyoxylate cycle	0.429536845063436	24	0.881137112422028	pre_training_comparison
W...166	PWY66-391: fatty acid &beta;-oxidation VI (mammalian peroxisome)	0.432802483745193	39	0.881137112422028	pre_training_comparison
W...167	ARGININE-SYN4-PWY: L-ornithine biosynthesis II	0.441802641802642	40	0.881137112422028	pre_training_comparison
W...168	DTDPRHAMSYN-PWY: dTDP-&beta;-L-rhamnose biosynthesis	0.441802641802642	40	0.881137112422028	pre_training_comparison
W...169	GLYCOGENSYNTH-PWY: glycogen biosynthesis I (from ADP-D-Glucose)	0.441802641802642	24	0.881137112422028	pre_training_comparison
W...170	LACTOSECAT-PWY: lactose and galactose degradation I	0.441802641802642	24	0.881137112422028	pre_training_comparison
W...171	PENTOSE-P-PWY: pentose phosphate pathway	0.441802641802642	40	0.881137112422028	pre_training_comparison
W...172	PWY-5154: L-arginine biosynthesis III (via N-acetyl-L-citrulline)	0.441802641802642	40	0.881137112422028	pre_training_comparison
W...173	PWY-5973: cis-vaccenate biosynthesis	0.441802641802642	40	0.881137112422028	pre_training_comparison
W...174	PWY-6121: 5-aminoimidazole ribonucleotide biosynthesis I	0.441802641802642	24	0.881137112422028	pre_training_comparison
W...175	PWY-6123: inosine-5'-phosphate biosynthesis I	0.441802641802642	24	0.881137112422028	pre_training_comparison
W...176	PWY-6901: superpathway of glucose and xylose degradation	0.441802641802642	40	0.881137112422028	pre_training_comparison
W...177	PWY-7117: C4 photosynthetic carbon assimilation cycle, PEPCK type	0.441802641802642	40	0.881137112422028	pre_training_comparison
W...178	PWY66-399: gluconeogenesis III	0.441802641802642	40	0.881137112422028	pre_training_comparison
W...179	VALSYN-PWY: L-valine biosynthesis	0.441802641802642	24	0.881137112422028	pre_training_comparison
W...180	PWY0-1277: 3-phenylpropanoate and 3-(3-hydroxyphenyl)propanoate degradation	0.482500424617946	38	0.888738847359537	pre_training_comparison
W...181	KETOGLUCONMET-PWY: ketogluconate metabolism	0.488142933739699	27	0.888738847359537	pre_training_comparison
W...182	PWY-7371: 1,4-dihydroxy-6-naphthoate biosynthesis II	0.488142933739699	37	0.888738847359537	pre_training_comparison
W...183	TCA-GLYOX-BYPASS: superpathway of glyoxylate bypass and TCA	0.488142933739699	37	0.888738847359537	pre_training_comparison
W...184	PWY-5497: purine nucleobases degradation II (anaerobic)	0.48837084853161	39	0.888738847359537	pre_training_comparison
W...185	PWY-5345: superpathway of L-methionine biosynthesis (by sulfhydrylation)	0.493562789703389	39	0.888738847359537	pre_training_comparison
W...186	PWY-5971: palmitate biosynthesis (type II fatty acid synthase)	0.493562789703389	25	0.888738847359537	pre_training_comparison
W...187	PWY-6595: superpathway of guanosine nucleotides degradation (plants)	0.493562789703389	39	0.888738847359537	pre_training_comparison
W...188	PWY-6607: guanosine nucleotides degradation I	0.493562789703389	39	0.888738847359537	pre_training_comparison
W...189	SO4ASSIM-PWY: assimilatory sulfate reduction I	0.493562789703389	39	0.888738847359537	pre_training_comparison
W...190	SULFATE-CYS-PWY: superpathway of sulfate assimilation and cysteine biosynthesis	0.493562789703389	39	0.888738847359537	pre_training_comparison
W...191	CALVIN-PWY: Calvin-Benson-Bassham cycle	0.505361305361305	25	0.888738847359537	pre_training_comparison
W...192	GLYCOCAT-PWY: glycogen degradation I	0.505361305361305	39	0.888738847359537	pre_training_comparison
W...193	ILEUSYN-PWY: L-isoleucine biosynthesis I (from threonine)	0.505361305361305	25	0.888738847359537	pre_training_comparison
W...194	PANTO-PWY: phosphopantothenate biosynthesis I	0.505361305361305	39	0.888738847359537	pre_training_comparison
W...195	PWY-5030: L-histidine degradation III	0.505361305361305	39	0.888738847359537	pre_training_comparison
W...196	PWY-5097: L-lysine biosynthesis VI	0.505361305361305	25	0.888738847359537	pre_training_comparison
W...197	PWY-6124: inosine-5'-phosphate biosynthesis II	0.505361305361305	25	0.888738847359537	pre_training_comparison
W...198	PWY-6270: isoprene biosynthesis I	0.505361305361305	25	0.888738847359537	pre_training_comparison
W...199	PWY-6386: UDP-N-acetylmuramoyl-pentapeptide biosynthesis II (lysine-containing)	0.505361305361305	39	0.888738847359537	pre_training_comparison
W...200	PWY-6549: L-glutamine biosynthesis III	0.505361305361305	39	0.888738847359537	pre_training_comparison
W...201	PWY-6588: pyruvate fermentation to acetone	0.505361305361305	25	0.888738847359537	pre_training_comparison
W...202	PWY-7356: thiamine diphosphate salvage IV (yeast)	0.505361305361305	39	0.888738847359537	pre_training_comparison
W...203	THISYNARA-PWY: superpathway of thiamine diphosphate biosynthesis III (eukaryotes)	0.505361305361305	25	0.888738847359537	pre_training_comparison
W...204	PWY0-166: superpathway of pyrimidine deoxyribonucleotides de novo biosynthesis (E. coli)	0.524449721806084	26	0.917787013160647	pre_training_comparison
W...205	PWY0-301: L-ascorbate degradation I (bacterial, anaerobic)	0.54652373171261	38	0.928640508388215	pre_training_comparison
W...206	PWY-5981: CDP-diacylglycerol biosynthesis III	0.557672607434147	38	0.928640508388215	pre_training_comparison
W...207	PWY-6859: all-trans-farnesol biosynthesis	0.560627214722675	26	0.928640508388215	pre_training_comparison
W...208	PWY-7392: taxadiene biosynthesis (engineered)	0.560627214722675	26	0.928640508388215	pre_training_comparison
W...209	PWY-4984: urea cycle	0.563236627143143	26	0.928640508388215	pre_training_comparison
W...210	PWY-821: superpathway of sulfur amino acid biosynthesis (Saccharomyces cerevisiae)	0.565563097938799	27	0.928640508388215	pre_training_comparison
W...211	HSERMETANA-PWY: L-methionine biosynthesis III	0.573737373737374	26	0.928640508388215	pre_training_comparison
W...212	PWY-5136: fatty acid &beta;-oxidation II (plant peroxisome)	0.573737373737374	38	0.928640508388215	pre_training_comparison
W...213	PWY-5667: CDP-diacylglycerol biosynthesis I	0.573737373737374	26	0.928640508388215	pre_training_comparison
W...214	PWY-6353: purine nucleotides degradation II (aerobic)	0.573737373737374	26	0.928640508388215	pre_training_comparison
W...215	PWY-6387: UDP-N-acetylmuramoyl-pentapeptide biosynthesis I (meso-diaminopimelate containing)	0.573737373737374	38	0.928640508388215	pre_training_comparison
W...216	PWY-6608: guanosine nucleotides degradation III	0.573737373737374	26	0.928640508388215	pre_training_comparison
W...217	PWY-6897: thiamine diphosphate salvage II	0.573737373737374	26	0.928640508388215	pre_training_comparison
W...218	PWY-7221: guanosine ribonucleotides de novo biosynthesis	0.573737373737374	38	0.928640508388215	pre_training_comparison
W...219	PWY-7977: L-methionine biosynthesis IV	0.573737373737374	26	0.928640508388215	pre_training_comparison
W...220	PWY0-1319: CDP-diacylglycerol biosynthesis II	0.573737373737374	26	0.928640508388215	pre_training_comparison
W...221	REDCITCYC: TCA cycle VI (Helicobacter)	0.574872695668895	37.5	0.928640508388215	pre_training_comparison
W...222	PWY0-1221: putrescine degradation II	0.589744362208388	36	0.948372690578354	pre_training_comparison
W...223	PWY-6961: L-ascorbate degradation II (bacterial, aerobic)	0.602524352361297	37	0.962196207160737	pre_training_comparison
W...224	PWY-7118: chitin deacetylation	0.627500806111435	27	0.962196207160737	pre_training_comparison
W...225	PWY-622: starch biosynthesis	0.635506557093934	37	0.962196207160737	pre_training_comparison
W...226	ARGSYNBSUB-PWY: L-arginine biosynthesis II (acetyl cycle)	0.645376845376845	27	0.962196207160737	pre_training_comparison
W...227	HISTSYN-PWY: L-histidine biosynthesis	0.645376845376845	27	0.962196207160737	pre_training_comparison
W...228	PWY-241: C4 photosynthetic carbon assimilation cycle, NADP-ME type	0.645376845376845	37	0.962196207160737	pre_training_comparison
W...229	PWY-5005: biotin biosynthesis II	0.645376845376845	27	0.962196207160737	pre_training_comparison
W...230	PWY-5188: tetrapyrrole biosynthesis I (from glutamate)	0.645376845376845	27	0.962196207160737	pre_training_comparison
W...231	PWY-5384: sucrose degradation IV (sucrose phosphorylase)	0.645376845376845	27	0.962196207160737	pre_training_comparison
W...232	PWY-5659: GDP-mannose biosynthesis	0.645376845376845	27	0.962196207160737	pre_training_comparison
W...233	PWY-6147: 6-hydroxymethyl-dihydropterin diphosphate biosynthesis I	0.645376845376845	37	0.962196207160737	pre_training_comparison
W...234	PWY-6151: S-adenosyl-L-methionine salvage I	0.645376845376845	27	0.962196207160737	pre_training_comparison
W...235	PWY-6163: chorismate biosynthesis from 3-dehydroquinate	0.645376845376845	27	0.962196207160737	pre_training_comparison
W...236	PWY-6590: superpathway of Clostridium acetobutylicum acidogenic fermentation	0.645376845376845	27	0.962196207160737	pre_training_comparison
W...237	PWY-6700: queuosine biosynthesis I (de novo)	0.645376845376845	37	0.962196207160737	pre_training_comparison
W...238	PWY-8004: Entner-Doudoroff pathway I	0.645376845376845	37	0.962196207160737	pre_training_comparison
W...239	PYRIDNUCSAL-PWY: NAD salvage pathway I (PNC VI cycle)	0.645376845376845	37	0.962196207160737	pre_training_comparison
W...240	ALLANTOINDEG-PWY: superpathway of allantoin degradation in yeast	0.653639569317364	36.5	0.962196207160737	pre_training_comparison
W...241	GLYCOL-GLYOXDEG-PWY: superpathway of glycol metabolism and degradation	0.65494027546235	36	0.962196207160737	pre_training_comparison
W...242	PWY-6293: superpathway of L-cysteine biosynthesis (fungi)	0.65494027546235	36	0.962196207160737	pre_training_comparison
W...243	PWY-801: homocysteine and cysteine interconversion	0.65494027546235	36	0.962196207160737	pre_training_comparison
W...244	P105-PWY: TCA cycle IV (2-oxoglutarate decarboxylase)	0.685443482677522	36	0.967525456999141	pre_training_comparison
W...245	GLYCOLYSIS-TCA-GLYOX-BYPASS: superpathway of glycolysis, pyruvate dehydrogenase, TCA, and glyoxylate bypass	0.700128127015315	35	0.967525456999141	pre_training_comparison
W...246	PWY-5845: superpathway of menaquinol-9 biosynthesis	0.700128127015315	35	0.967525456999141	pre_training_comparison
W...247	PWY-5855: ubiquinol-7 biosynthesis (early decarboxylation)	0.700128127015315	35	0.967525456999141	pre_training_comparison
W...248	PWY-5862: superpathway of demethylmenaquinol-9 biosynthesis	0.700128127015315	35	0.967525456999141	pre_training_comparison
W...249	PWY-6572: chondroitin sulfate degradation I (bacterial)	0.700128127015315	35	0.967525456999141	pre_training_comparison
W...250	PWY-6807: xyloglucan degradation II (exoglucanase)	0.700128127015315	35	0.967525456999141	pre_training_comparison
W...251	PWY-7094: fatty acid salvage	0.700128127015315	35	0.967525456999141	pre_training_comparison
W...252	PWY-7204: pyridoxal 5'-phosphate salvage II (plants)	0.700128127015315	35	0.967525456999141	pre_training_comparison
W...253	PWY-5918: superpathway of heme b biosynthesis from glutamate	0.701191262659848	36	0.967525456999141	pre_training_comparison
W...254	HEME-BIOSYNTHESIS-II: heme b biosynthesis I (aerobic)	0.70586543962352	36	0.967525456999141	pre_training_comparison
W...255	POLYISOPRENSYN-PWY: polyisoprenoid biosynthesis (E. coli)	0.711154169729434	28	0.967525456999141	pre_training_comparison
W...256	RUMP-PWY: formaldehyde oxidation I	0.712381604209866	28	0.967525456999141	pre_training_comparison
W...257	ARGSYN-PWY: L-arginine biosynthesis I (via L-ornithine)	0.720901320901321	28	0.967525456999141	pre_training_comparison
W...258	CENTFERM-PWY: pyruvate fermentation to butanoate	0.720901320901321	28	0.967525456999141	pre_training_comparison
W...259	COA-PWY-1: superpathway of coenzyme A biosynthesis III (mammals)	0.720901320901321	28	0.967525456999141	pre_training_comparison
W...260	FERMENTATION-PWY: mixed acid fermentation	0.720901320901321	28	0.967525456999141	pre_training_comparison
W...261	OANTIGEN-PWY: O-antigen building blocks biosynthesis (E. coli)	0.720901320901321	36	0.967525456999141	pre_training_comparison
W...262	PWY-6703: preQ0 biosynthesis	0.720901320901321	36	0.967525456999141	pre_training_comparison
W...263	PWY-7234: inosine-5'-phosphate biosynthesis III	0.720901320901321	36	0.967525456999141	pre_training_comparison
W...264	PWY-7238: sucrose biosynthesis II	0.720901320901321	28	0.967525456999141	pre_training_comparison
W...265	PWY-7953: UDP-N-acetylmuramoyl-pentapeptide biosynthesis III (meso-diaminopimelate containing)	0.720901320901321	36	0.967525456999141	pre_training_comparison
W...266	PWY-8187: L-arginine degradation XIII (reductive Stickland reaction)	0.720901320901321	36	0.967525456999141	pre_training_comparison
W...267	PWY-6803: phosphatidylcholine acyl editing	0.73646832843217	35.5	0.984716079589081	pre_training_comparison
W...268	DARABCATK12-PWY: D-arabinose degradation I	0.749558782745198	35	0.99666161344483	pre_training_comparison
W...269	PWY0-1298: superpathway of pyrimidine deoxyribonucleosides degradation	0.792746526993248	35	0.99666161344483	pre_training_comparison
W...270	ASPASN-PWY: superpathway of L-aspartate and L-asparagine biosynthesis	0.798445998445998	29	0.99666161344483	pre_training_comparison
W...271	FUCCAT-PWY: fucose degradation	0.798445998445998	29	0.99666161344483	pre_training_comparison
W...272	HEMESYN2-PWY: heme b biosynthesis II (oxygen-independent)	0.798445998445998	35	0.99666161344483	pre_training_comparison
W...273	P124-PWY: Bifidobacterium shunt	0.798445998445998	35	0.99666161344483	pre_training_comparison
W...274	PHOSLIPSYN-PWY: superpathway of phospholipid biosynthesis I (bacteria)	0.798445998445998	29	0.99666161344483	pre_training_comparison
W...275	PWY-1861: formaldehyde assimilation II (assimilatory RuMP Cycle)	0.798445998445998	29	0.99666161344483	pre_training_comparison
W...276	PWY-5103: L-isoleucine biosynthesis III	0.798445998445998	29	0.99666161344483	pre_training_comparison
W...277	PWY-5686: UMP biosynthesis I	0.798445998445998	35	0.99666161344483	pre_training_comparison
W...278	PWY-6122: 5-aminoimidazole ribonucleotide biosynthesis II	0.798445998445998	29	0.99666161344483	pre_training_comparison
W...279	PWY-6277: superpathway of 5-aminoimidazole ribonucleotide biosynthesis	0.798445998445998	29	0.99666161344483	pre_training_comparison
W...280	PWY-6895: superpathway of thiamine diphosphate biosynthesis II	0.798445998445998	35	0.99666161344483	pre_training_comparison
W...281	PWY-7790: UMP biosynthesis II	0.798445998445998	35	0.99666161344483	pre_training_comparison
W...282	PWY-7791: UMP biosynthesis III	0.798445998445998	35	0.99666161344483	pre_training_comparison
W...283	PWY4FS-7: phosphatidylglycerol biosynthesis I (plastidic)	0.798445998445998	29	0.99666161344483	pre_training_comparison
W...284	PWY4FS-8: phosphatidylglycerol biosynthesis II (non-plastidic)	0.798445998445998	29	0.99666161344483	pre_training_comparison
W...285	SALVADEHYPOX-PWY: adenosine nucleotides degradation II	0.798445998445998	29	0.99666161344483	pre_training_comparison
W...286	UDPNAGSYN-PWY: UDP-N-acetyl-D-glucosamine biosynthesis I	0.798445998445998	35	0.99666161344483	pre_training_comparison
W...287	METHGLYUT-PWY: superpathway of methylglyoxal degradation	0.80927967977986	29.5	1	pre_training_comparison
W...288	PWY-561: superpathway of glyoxylate cycle and fatty acid degradation	0.836045800136713	34	1	pre_training_comparison
W...289	PWY0-1415: superpathway of heme b biosynthesis from uroporphyrinogen-III	0.84810824862518	34	1	pre_training_comparison
W...290	PWY-5189: tetrapyrrole biosynthesis II (from glycine)	0.862186694400762	30	1	pre_training_comparison
W...291	PWY-5130: 2-oxobutanoate degradation I	0.872959425288042	34	1	pre_training_comparison
W...292	ARG+POLYAMINE-SYN: superpathway of arginine and polyamine biosynthesis	0.878477078477078	34	1	pre_training_comparison
W...293	BRANCHED-CHAIN-AA-SYN-PWY: superpathway of branched chain amino acid biosynthesis	0.878477078477078	30	1	pre_training_comparison
W...294	COA-PWY: coenzyme A biosynthesis I (prokaryotic)	0.878477078477078	30	1	pre_training_comparison
W...295	PANTOSYN-PWY: superpathway of coenzyme A biosynthesis I (bacteria)	0.878477078477078	30	1	pre_training_comparison
W...296	POLYAMSYN-PWY: superpathway of polyamine biosynthesis I	0.878477078477078	34	1	pre_training_comparison
W...297	PWY-3001: superpathway of L-isoleucine biosynthesis I	0.878477078477078	30	1	pre_training_comparison
W...298	PWY-4041: &gamma;-glutamyl cycle	0.878477078477078	30	1	pre_training_comparison
W...299	PWY-5121: superpathway of geranylgeranyl diphosphate biosynthesis II (via MEP)	0.878477078477078	34	1	pre_training_comparison
W...300	PWY-6609: adenine and adenosine salvage III	0.878477078477078	34	1	pre_training_comparison
W...301	PWY-7323: superpathway of GDP-mannose-derived O-antigen building blocks biosynthesis	0.878477078477078	34	1	pre_training_comparison
W...302	PWY-7456: &beta;-(1,4)-mannan degradation	0.878477078477078	34	1	pre_training_comparison
W...303	SER-GLYSYN-PWY: superpathway of L-serine and glycine biosynthesis I	0.878477078477078	30	1	pre_training_comparison
W...304	PWY-5838: superpathway of menaquinol-8 biosynthesis I	0.90394632428869	33.5	1	pre_training_comparison
W...305	PWY-5861: superpathway of demethylmenaquinol-8 biosynthesis I	0.90394632428869	33.5	1	pre_training_comparison
W...306	PWY-5897: superpathway of menaquinol-11 biosynthesis	0.90394632428869	33.5	1	pre_training_comparison
W...307	PWY-5898: superpathway of menaquinol-12 biosynthesis	0.90394632428869	33.5	1	pre_training_comparison
W...308	PWY-5899: superpathway of menaquinol-13 biosynthesis	0.90394632428869	33.5	1	pre_training_comparison
W...309	PWY66-389: phytol degradation	0.90394632428869	30.5	1	pre_training_comparison
W...310	GLUCOSE1PMETAB-PWY: glucose and glucose-1-phosphate degradation	0.957001781035195	33	1	pre_training_comparison
W...311	GALACT-GLUCUROCAT-PWY: superpathway of hexuronide and hexuronate degradation	0.95799832386793	33	1	pre_training_comparison
W...312	ANAEROFRUCAT-PWY: homolactic fermentation	0.959129759129759	31	1	pre_training_comparison
W...313	GLYCOLYSIS: glycolysis I (from glucose 6-phosphate)	0.959129759129759	31	1	pre_training_comparison
W...314	P161-PWY: acetylene degradation (anaerobic)	0.959129759129759	31	1	pre_training_comparison
W...315	P461-PWY: hexitol fermentation to lactate, formate, ethanol and acetate	0.959129759129759	31	1	pre_training_comparison
W...316	PWY-5484: glycolysis II (from fructose 6-phosphate)	0.959129759129759	31	1	pre_training_comparison
W...317	PWY0-1479: tRNA processing	0.959129759129759	31	1	pre_training_comparison
W...318	PWY4LZ-257: superpathway of fermentation (Chlamydomonas reinhardtii)	0.959129759129759	31	1	pre_training_comparison
W...319	COLANSYN-PWY: colanic acid building blocks biosynthesis	0.959129759129759	33	1	pre_training_comparison
W...320	PWY-2941: L-lysine biosynthesis II	0.959129759129759	33	1	pre_training_comparison
W...321	PWY-5676: acetyl-CoA fermentation to butanoate II	0.959129759129759	33	1	pre_training_comparison
W...322	PWY-7328: superpathway of UDP-glucose-derived O-antigen building blocks biosynthesis	0.959129759129759	33	1	pre_training_comparison
W...323	PWY-I9: L-cysteine biosynthesis VI (from L-methionine)	0.959129759129759	33	1	pre_training_comparison
W...324	PWY0-1061: superpathway of L-alanine biosynthesis	0.959129759129759	33	1	pre_training_comparison
W...325	AST-PWY: L-arginine degradation II (AST pathway)	1	32.5	1	pre_training_comparison
W...326	CITRULBIO-PWY: L-citrulline biosynthesis	1	32	1	pre_training_comparison
W...327	ECASYN-PWY: enterobacterial common antigen biosynthesis	1	31.5	1	pre_training_comparison
W...328	FAO-PWY: fatty acid &beta;-oxidation I (generic)	1	32	1	pre_training_comparison
W...329	GALACTITOLCAT-PWY: galactitol degradation	1	32	1	pre_training_comparison
W...330	GALACTUROCAT-PWY: D-galacturonate degradation I	1	32	1	pre_training_comparison
W...331	GLUCONEO-PWY: gluconeogenesis I	1	32	1	pre_training_comparison
W...332	HEXITOLDEGSUPER-PWY: superpathway of hexitol degradation (bacteria)	1	32	1	pre_training_comparison
W...333	P125-PWY: superpathway of (R,R)-butanediol biosynthesis	1	31.5	1	pre_training_comparison
W...334	P621-PWY: nylon-6 oligomer degradation	1	31.5	1	pre_training_comparison
W...335	PWY-2942: L-lysine biosynthesis III	1	32	1	pre_training_comparison
W...336	PWY-5138: fatty acid &beta;-oxidation IV (unsaturated, even number)	1	32	1	pre_training_comparison
W...337	PWY-5265: peptidoglycan biosynthesis II (staphylococci)	1	32	1	pre_training_comparison
W...338	PWY-5464: superpathway of cytosolic glycolysis (plants), pyruvate dehydrogenase and TCA cycle	1	31.5	1	pre_training_comparison
W...339	PWY-5690: TCA cycle II (plants and fungi)	1	32	1	pre_training_comparison
W...340	PWY-5837: 2-carboxy-1,4-naphthoquinol biosynthesis	1	31.5	1	pre_training_comparison
W...341	PWY-5910: superpathway of geranylgeranyldiphosphate biosynthesis I (via mevalonate)	1	31.5	1	pre_training_comparison
W...342	PWY-5994: palmitate biosynthesis (type I fatty acid synthase)	1	32	1	pre_training_comparison
W...343	PWY-621: sucrose degradation III (sucrose invertase)	1	32	1	pre_training_comparison
W...344	PWY-6507: 4-deoxy-L-threo-hex-4-enopyranuronate degradation	1	32	1	pre_training_comparison
W...345	PWY-702: L-methionine biosynthesis II	1	32	1	pre_training_comparison
W...346	PWY-7115: C4 photosynthetic carbon assimilation cycle, NAD-ME type	1	32	1	pre_training_comparison
W...347	PWY-7209: superpathway of pyrimidine ribonucleosides degradation	1	32.5	1	pre_training_comparison
W...348	PWY-7385: 1,3-propanediol biosynthesis (engineered)	1	32.5	1	pre_training_comparison
W...349	PWY-7400: L-arginine biosynthesis IV (archaebacteria)	1	32	1	pre_training_comparison
W...350	PWY-7688: dTDP-&alpha;-D-ravidosamine and dTDP-4-acetyl-&alpha;-D-ravidosamine biosynthesis	1	31.5	1	pre_training_comparison
W...351	PWY-7851: coenzyme A biosynthesis II (eukaryotic)	1	32	1	pre_training_comparison
W...352	PWY0-1337: oleate &beta;-oxidation	1	31.5	1	pre_training_comparison
W...353	PWY0-1338: polymyxin resistance	1	31.5	1	pre_training_comparison
W...354	PWY1ZNC-1: assimilatory sulfate reduction IV	1	32	1	pre_training_comparison
W...355	PWY3O-4107: NAD salvage pathway V (PNC V cycle)	1	32	1	pre_training_comparison
W...356	THREOCAT-PWY: superpathway of L-threonine metabolism	1	31.5	1	pre_training_comparison
W...357	THRESYN-PWY: superpathway of L-threonine biosynthesis	1	32	1	pre_training_comparison
W...1100	GLCMANNANAUT-PWY: superpathway of N-acetylglucosamine, N-acetylmannosamine and N-acetylneuraminate degradation	0.013986013986014	7	0.946263799093988	post_training_comparison
W...2100	PWY-3001: superpathway of L-isoleucine biosynthesis I	0.0205128205128205	48	0.946263799093988	post_training_comparison
W...358	FUC-RHAMCAT-PWY: superpathway of fucose and rhamnose degradation	0.0235255986784302	8	0.946263799093988	post_training_comparison
W...410	PWY-5103: L-isoleucine biosynthesis III	0.0289044289044289	47	0.946263799093988	post_training_comparison
W...510	DTDPRHAMSYN-PWY: dTDP-&beta;-L-rhamnose biosynthesis	0.0400932400932401	46	0.946263799093988	post_training_comparison
W...610	GLUCUROCAT-PWY: superpathway of &beta;-D-glucuronosides degradation	0.0400932400932401	10	0.946263799093988	post_training_comparison
W...710	ILEUSYN-PWY: L-isoleucine biosynthesis I (from threonine)	0.0400932400932401	46	0.946263799093988	post_training_comparison
W...810	PWY0-1296: purine ribonucleosides degradation	0.0400932400932401	10	0.946263799093988	post_training_comparison
W...910	PWY-7371: 1,4-dihydroxy-6-naphthoate biosynthesis II	0.0449578329938776	42	0.946263799093988	post_training_comparison
W...1010	P4-PWY: superpathway of L-lysine, L-threonine and L-methionine biosynthesis I	0.0518299272179097	11	0.946263799093988	post_training_comparison
W...1110	PWY0-781: aspartate superpathway	0.0518299272179097	11	0.946263799093988	post_training_comparison
W...1210	BRANCHED-CHAIN-AA-SYN-PWY: superpathway of branched chain amino acid biosynthesis	0.0540792540792541	45	0.946263799093988	post_training_comparison
W...1310	RHAMCAT-PWY: L-rhamnose degradation I	0.0540792540792541	11	0.946263799093988	post_training_comparison
W...1410	P621-PWY: nylon-6 oligomer degradation	0.0570894993896972	16	0.946263799093988	post_training_comparison
W...1510	PWY-5345: superpathway of L-methionine biosynthesis (by sulfhydrylation)	0.0702942294187668	12	0.946263799093988	post_training_comparison
W...1610	SO4ASSIM-PWY: assimilatory sulfate reduction I	0.0702942294187668	12	0.946263799093988	post_training_comparison
W...1710	SULFATE-CYS-PWY: superpathway of sulfate assimilation and cysteine biosynthesis	0.0702942294187668	12	0.946263799093988	post_training_comparison
W...1810	P441-PWY: superpathway of N-acetylneuraminate degradation	0.0721056721056721	12	0.946263799093988	post_training_comparison
W...1910	PWY-2942: L-lysine biosynthesis III	0.0721056721056721	44	0.946263799093988	post_training_comparison
W...2010	PWY-6317: D-galactose degradation I (Leloir pathway)	0.0721056721056721	12	0.946263799093988	post_training_comparison
W...2110	PWY-7198: pyrimidine deoxyribonucleotides de novo biosynthesis IV	0.0721056721056721	44	0.946263799093988	post_training_comparison
W...2210	PWY-7242: D-fructuronate degradation	0.0721056721056721	12	0.946263799093988	post_training_comparison
W...2310	HOMOSER-METSYN-PWY: L-methionine biosynthesis I	0.0798387196458526	12.5	0.946263799093988	post_training_comparison
W...2410	MET-SAM-PWY: superpathway of S-adenosyl-L-methionine biosynthesis	0.0798387196458526	12.5	0.946263799093988	post_training_comparison
W...2510	METSYN-PWY: superpathway of L-homoserine and L-methionine biosynthesis	0.0798387196458526	12.5	0.946263799093988	post_training_comparison
W...2610	PWY-5347: superpathway of L-methionine biosynthesis (transsulfuration)	0.0798387196458526	12.5	0.946263799093988	post_training_comparison
W...2710	HEME-BIOSYNTHESIS-II: heme b biosynthesis I (aerobic)	0.0901559774973564	14	0.946263799093988	post_training_comparison
W...2810	POLYISOPRENSYN-PWY: polyisoprenoid biosynthesis (E. coli)	0.0921673180446738	13	0.946263799093988	post_training_comparison
W...2910	PWY-7400: L-arginine biosynthesis IV (archaebacteria)	0.0938616938616939	13	0.946263799093988	post_training_comparison
W...3010	PWY-5464: superpathway of cytosolic glycolysis (plants), pyruvate dehydrogenase and TCA cycle	0.0980347968077632	38.5	0.946263799093988	post_training_comparison
W...3110	PWY-8190: L-glutamate degradation XI (reductive Stickland reaction)	0.0980347968077632	38.5	0.946263799093988	post_training_comparison
W...3210	PWY-5981: CDP-diacylglycerol biosynthesis III	0.111611768298292	42	0.946263799093988	post_training_comparison
W...3310	PWY-6435: 4-hydroxybenzoate biosynthesis III (plants)	0.113048723731741	40	0.946263799093988	post_training_comparison
W...3410	PWY-6859: all-trans-farnesol biosynthesis	0.114919746831553	14	0.946263799093988	post_training_comparison
W...359	PWY-7392: taxadiene biosynthesis (engineered)	0.114919746831553	14	0.946263799093988	post_training_comparison
W...361	CITRULBIO-PWY: L-citrulline biosynthesis	0.11689718760592	14	0.946263799093988	post_training_comparison
W...371	PWY-4984: urea cycle	0.11689718760592	14	0.946263799093988	post_training_comparison
W...381	GLUDEG-I-PWY: GABA shunt	0.117883757166443	14	0.946263799093988	post_training_comparison
W...391	GLYCOLYSIS-E-D: superpathway of glycolysis and the Entner-Doudoroff pathway	0.120590520590521	14	0.946263799093988	post_training_comparison
W...401	PWY-5097: L-lysine biosynthesis VI	0.120590520590521	42	0.946263799093988	post_training_comparison
W...411	PWY-6527: stachyose degradation	0.120590520590521	14	0.946263799093988	post_training_comparison
W...421	HCAMHPDEG-PWY: 3-phenylpropanoate and 3-(3-hydroxyphenyl)propanoate degradation to 2-hydroxypentadienoate	0.142345048118846	20	0.946263799093988	post_training_comparison
W...431	PWY-6690: cinnamate and 3-hydroxycinnamate degradation to 2-hydroxypentadienoate	0.142345048118846	20	0.946263799093988	post_training_comparison
W...441	PWY0-1277: 3-phenylpropanoate and 3-(3-hydroxyphenyl)propanoate degradation	0.142345048118846	20	0.946263799093988	post_training_comparison
W...451	PWY0-1338: polymyxin resistance	0.142345048118846	20	0.946263799093988	post_training_comparison
W...461	THREOCAT-PWY: superpathway of L-threonine metabolism	0.142345048118846	20	0.946263799093988	post_training_comparison
W...471	PWY-6284: superpathway of unsaturated fatty acids biosynthesis (E. coli)	0.146560518264967	15	0.946263799093988	post_training_comparison
W...481	FUCCAT-PWY: fucose degradation	0.151981351981352	15	0.946263799093988	post_training_comparison
W...491	PWY-1269: CMP-3-deoxy-D-manno-octulosonate biosynthesis	0.151981351981352	41	0.946263799093988	post_training_comparison
W...501	PWY-3841: folate transformations II (plants)	0.151981351981352	41	0.946263799093988	post_training_comparison
W...511	PWY-5030: L-histidine degradation III	0.151981351981352	15	0.946263799093988	post_training_comparison
W...521	PWY-5941: glycogen degradation II	0.151981351981352	15	0.946263799093988	post_training_comparison
W...531	PWY-6470: peptidoglycan biosynthesis V (&beta;-lactam resistance)	0.151981351981352	15	0.946263799093988	post_training_comparison
W...541	PWY-5265: peptidoglycan biosynthesis II (staphylococci)	0.158256335437363	18	0.946263799093988	post_training_comparison
W...551	PWY-5994: palmitate biosynthesis (type I fatty acid synthase)	0.160659678027711	16	0.946263799093988	post_training_comparison
W...561	PWY-5367: petroselinate biosynthesis	0.181665300513499	16	0.946263799093988	post_training_comparison
W...571	ARGININE-SYN4-PWY: L-ornithine biosynthesis II	0.182841701712398	16	0.946263799093988	post_training_comparison
W...581	GALACTITOLCAT-PWY: galactitol degradation	0.188593442181763	39.5	0.946263799093988	post_training_comparison
W...591	HEXITOLDEGSUPER-PWY: superpathway of hexitol degradation (bacteria)	0.188593442181763	39.5	0.946263799093988	post_training_comparison
W...601	ARG+POLYAMINE-SYN: superpathway of arginine and polyamine biosynthesis	0.189277389277389	16	0.946263799093988	post_training_comparison
W...611	GLYCOGENSYNTH-PWY: glycogen biosynthesis I (from ADP-D-Glucose)	0.189277389277389	16	0.946263799093988	post_training_comparison
W...621	POLYAMSYN-PWY: superpathway of polyamine biosynthesis I	0.189277389277389	16	0.946263799093988	post_training_comparison
W...631	PWY-6507: 4-deoxy-L-threo-hex-4-enopyranuronate degradation	0.189277389277389	16	0.946263799093988	post_training_comparison
W...641	PWY-6823: molybdopterin biosynthesis	0.189277389277389	16	0.946263799093988	post_training_comparison
W...651	PWY-7345: superpathway of anaerobic sucrose degradation	0.189277389277389	16	0.946263799093988	post_training_comparison
W...661	PWY1ZNC-1: assimilatory sulfate reduction IV	0.189277389277389	16	0.946263799093988	post_training_comparison
W...671	VALSYN-PWY: L-valine biosynthesis	0.189277389277389	40	0.946263799093988	post_training_comparison
W...681	RUMP-PWY: formaldehyde oxidation I	0.20261353134705	16.5	0.946263799093988	post_training_comparison
W...691	PWY-5677: succinate fermentation to butanoate	0.203551256135826	35	0.946263799093988	post_training_comparison
W...701	PWY-6876: isopropanol biosynthesis (engineered)	0.203551256135826	35	0.946263799093988	post_training_comparison
W...711	PWY-6920: 6-gingerol analog biosynthesis (engineered)	0.203551256135826	35	0.946263799093988	post_training_comparison
W...721	GLYOXYLATE-BYPASS: glyoxylate cycle	0.206791180597907	19	0.946263799093988	post_training_comparison
W...731	PWY-5675: nitrate reduction V (assimilatory)	0.206791180597907	19	0.946263799093988	post_training_comparison
W...741	PWY-622: starch biosynthesis	0.220147561798738	39	0.946263799093988	post_training_comparison
W...751	PYRIDNUCSAL-PWY: NAD salvage pathway I (PNC VI cycle)	0.222653697981372	39	0.946263799093988	post_training_comparison
W...761	ARGSYNBSUB-PWY: L-arginine biosynthesis II (acetyl cycle)	0.231857031857032	17	0.946263799093988	post_training_comparison
W...771	DAPLYSINESYN-PWY: L-lysine biosynthesis I	0.231857031857032	39	0.946263799093988	post_training_comparison
W...781	GALACTUROCAT-PWY: D-galacturonate degradation I	0.231857031857032	17	0.946263799093988	post_training_comparison
W...791	NONMEVIPP-PWY: methylerythritol phosphate pathway I	0.231857031857032	39	0.946263799093988	post_training_comparison
W...801	PWY-6123: inosine-5'-phosphate biosynthesis I	0.231857031857032	17	0.946263799093988	post_training_comparison
W...811	PWY-7221: guanosine ribonucleotides de novo biosynthesis	0.231857031857032	39	0.946263799093988	post_training_comparison
W...821	PWY-7238: sucrose biosynthesis II	0.231857031857032	17	0.946263799093988	post_training_comparison
W...831	PWY-7456: &beta;-(1,4)-mannan degradation	0.231857031857032	17	0.946263799093988	post_training_comparison
W...841	PWY-8178: pentose phosphate pathway (non-oxidative branch) II	0.231857031857032	17	0.946263799093988	post_training_comparison
W...851	ALLANTOINDEG-PWY: superpathway of allantoin degradation in yeast	0.241496779395154	37	0.946263799093988	post_training_comparison
W...861	P125-PWY: superpathway of (R,R)-butanediol biosynthesis	0.258595490802685	37.5	0.946263799093988	post_training_comparison
W...871	PWY-7688: dTDP-&alpha;-D-ravidosamine and dTDP-4-acetyl-&alpha;-D-ravidosamine biosynthesis	0.265315230734618	20	0.946263799093988	post_training_comparison
W...881	PWY-5022: 4-aminobutanoate degradation V	0.267108901252113	19	0.946263799093988	post_training_comparison
W...891	PWY-5837: 2-carboxy-1,4-naphthoquinol biosynthesis	0.267108901252113	19	0.946263799093988	post_training_comparison
W...901	PWY-5838: superpathway of menaquinol-8 biosynthesis I	0.267108901252113	19	0.946263799093988	post_training_comparison
W...911	PWY-5861: superpathway of demethylmenaquinol-8 biosynthesis I	0.267108901252113	19	0.946263799093988	post_training_comparison
W...921	PWY-5897: superpathway of menaquinol-11 biosynthesis	0.267108901252113	19	0.946263799093988	post_training_comparison
W...931	PWY-5898: superpathway of menaquinol-12 biosynthesis	0.267108901252113	19	0.946263799093988	post_training_comparison
W...941	PWY-5899: superpathway of menaquinol-13 biosynthesis	0.267108901252113	19	0.946263799093988	post_training_comparison
W...951	PWY-7196: superpathway of pyrimidine ribonucleosides salvage	0.267108901252113	37	0.946263799093988	post_training_comparison
W...961	PWY-7209: superpathway of pyrimidine ribonucleosides degradation	0.267274481644653	38	0.946263799093988	post_training_comparison
W...971	PWY-5005: biotin biosynthesis II	0.269871294921735	18	0.946263799093988	post_training_comparison
W...981	ARGSYN-PWY: L-arginine biosynthesis I (via L-ornithine)	0.280963480963481	18	0.946263799093988	post_training_comparison
W...991	ASPASN-PWY: superpathway of L-aspartate and L-asparagine biosynthesis	0.280963480963481	38	0.946263799093988	post_training_comparison
W...1001	GLUTORN-PWY: L-ornithine biosynthesis I	0.280963480963481	18	0.946263799093988	post_training_comparison
W...1011	PWY-6124: inosine-5'-phosphate biosynthesis II	0.280963480963481	18	0.946263799093988	post_training_comparison
W...1021	PWY-6151: S-adenosyl-L-methionine salvage I	0.280963480963481	38	0.946263799093988	post_training_comparison
W...1031	PWY-6703: preQ0 biosynthesis	0.280963480963481	38	0.946263799093988	post_training_comparison
W...1041	PWY0-162: superpathway of pyrimidine ribonucleotides de novo biosynthesis	0.280963480963481	38	0.946263799093988	post_training_comparison
W...1051	PWY4LZ-257: superpathway of fermentation (Chlamydomonas reinhardtii)	0.280963480963481	18	0.946263799093988	post_training_comparison
W...1061	PYRIDNUCSYN-PWY: NAD de novo biosynthesis I (from aspartate)	0.280963480963481	38	0.946263799093988	post_training_comparison
W...1071	GALACTARDEG-PWY: D-galactarate degradation I	0.31528564826829	19.5	0.95167982929177	post_training_comparison
W...1081	GLUCARDEG-PWY: D-glucarate degradation I	0.31528564826829	19.5	0.95167982929177	post_training_comparison
W...1091	GLUCARGALACTSUPER-PWY: superpathway of D-glucarate and D-galactarate degradation	0.31528564826829	19.5	0.95167982929177	post_training_comparison
W...1101	PWY-5971: palmitate biosynthesis (type II fatty acid synthase)	0.324838612749129	19	0.95167982929177	post_training_comparison
W...1111	PWY-5497: purine nucleobases degradation II (anaerobic)	0.327487682271416	20	0.95167982929177	post_training_comparison
W...1121	PWY-5840: superpathway of menaquinol-7 biosynthesis	0.327487682271416	20	0.95167982929177	post_training_comparison
W...1131	CENTFERM-PWY: pyruvate fermentation to butanoate	0.335664335664336	37	0.95167982929177	post_training_comparison
W...1141	COBALSYN-PWY: superpathway of adenosylcobalamin salvage from cobinamide I	0.335664335664336	19	0.95167982929177	post_training_comparison
W...1151	NONOXIPENT-PWY: pentose phosphate pathway (non-oxidative branch) I	0.335664335664336	19	0.95167982929177	post_training_comparison
W...1161	P161-PWY: acetylene degradation (anaerobic)	0.335664335664336	19	0.95167982929177	post_training_comparison
W...1171	PWY-5136: fatty acid &beta;-oxidation II (plant peroxisome)	0.335664335664336	19	0.95167982929177	post_training_comparison
W...1181	PWY-6588: pyruvate fermentation to acetone	0.335664335664336	37	0.95167982929177	post_training_comparison
W...1191	PWY-6590: superpathway of Clostridium acetobutylicum acidogenic fermentation	0.335664335664336	37	0.95167982929177	post_training_comparison
W...1201	PWY-6609: adenine and adenosine salvage III	0.335664335664336	19	0.95167982929177	post_training_comparison
W...1211	PWY-7117: C4 photosynthetic carbon assimilation cycle, PEPCK type	0.335664335664336	37	0.95167982929177	post_training_comparison
W...1221	PWY-7663: gondoate biosynthesis (anaerobic)	0.335664335664336	37	0.95167982929177	post_training_comparison
W...1231	PWY0-1586: peptidoglycan maturation (meso-diaminopimelate containing)	0.335664335664336	37	0.95167982929177	post_training_comparison
W...1241	PWY-5198: factor 420 biosynthesis II (mycobacteria)	0.349574806123298	24	0.95167982929177	post_training_comparison
W...1251	PWY0-1221: putrescine degradation II	0.349574806123298	24	0.95167982929177	post_training_comparison
W...1261	PWY-6545: pyrimidine deoxyribonucleotides de novo biosynthesis III	0.35410941079986	19.5	0.95167982929177	post_training_comparison
W...1271	PWY-7184: pyrimidine deoxyribonucleotides de novo biosynthesis I	0.35410941079986	19.5	0.95167982929177	post_training_comparison
W...1281	PWY-7210: pyrimidine deoxyribonucleotides biosynthesis from CTP	0.35410941079986	19.5	0.95167982929177	post_training_comparison
W...1291	HEME-BIOSYNTHESIS-II-1: heme b biosynthesis V (aerobic)	0.370431888367596	21	0.95167982929177	post_training_comparison
W...1301	PWY-5918: superpathway of heme b biosynthesis from glutamate	0.370431888367596	21	0.95167982929177	post_training_comparison
W...1311	ORNDEG-PWY: superpathway of ornithine degradation	0.376759117811582	36	0.95167982929177	post_training_comparison
W...1321	PWY-5505: L-glutamate and L-glutamine biosynthesis	0.384993546056126	20	0.95167982929177	post_training_comparison
W...1331	1CMET2-PWY: folate transformations III (E. coli)	0.396891996891997	36	0.95167982929177	post_training_comparison
W...1341	HEMESYN2-PWY: heme b biosynthesis II (oxygen-independent)	0.396891996891997	20	0.95167982929177	post_training_comparison
W...1351	OANTIGEN-PWY: O-antigen building blocks biosynthesis (E. coli)	0.396891996891997	36	0.95167982929177	post_training_comparison
W...1361	PWY-5695: inosine 5'-phosphate degradation	0.396891996891997	36	0.95167982929177	post_training_comparison
W...1371	PWY-6969: TCA cycle V (2-oxoglutarate synthase)	0.396891996891997	36	0.95167982929177	post_training_comparison
W...1381	PWY-7013: (S)-propane-1,2-diol degradation	0.396891996891997	20	0.95167982929177	post_training_comparison
W...1391	PWY-7115: C4 photosynthetic carbon assimilation cycle, NAD-ME type	0.396891996891997	36	0.95167982929177	post_training_comparison
W...1401	PWY66-429: fatty acid biosynthesis initiation (mitochondria)	0.396891996891997	20	0.95167982929177	post_training_comparison
W...1411	CRNFORCAT-PWY: creatinine degradation I	0.40810770533532	22.5	0.95167982929177	post_training_comparison
W...1421	NAD-BIOSYNTHESIS-II: NAD salvage pathway III (to nicotinamide riboside)	0.40810770533532	22.5	0.95167982929177	post_training_comparison
W...1431	PWY-561: superpathway of glyoxylate cycle and fatty acid degradation	0.40810770533532	22.5	0.95167982929177	post_training_comparison
W...1441	PWY-5850: superpathway of menaquinol-6 biosynthesis	0.40810770533532	22.5	0.95167982929177	post_training_comparison
W...1451	PWY-5855: ubiquinol-7 biosynthesis (early decarboxylation)	0.40810770533532	22.5	0.95167982929177	post_training_comparison
W...1461	PWY-5860: superpathway of demethylmenaquinol-6 biosynthesis I	0.40810770533532	22.5	0.95167982929177	post_training_comparison
W...1471	PWY-5896: superpathway of menaquinol-10 biosynthesis	0.40810770533532	22.5	0.95167982929177	post_training_comparison
W...1481	PWY-6922: L-N&delta;-acetylornithine biosynthesis	0.40810770533532	22.5	0.95167982929177	post_training_comparison
W...1491	PWY-7187: pyrimidine deoxyribonucleotides de novo biosynthesis II	0.40810770533532	22.5	0.95167982929177	post_training_comparison
W...1501	PWY-821: superpathway of sulfur amino acid biosynthesis (Saccharomyces cerevisiae)	0.40810770533532	22.5	0.95167982929177	post_training_comparison
W...1511	PWY0-166: superpathway of pyrimidine deoxyribonucleotides de novo biosynthesis (E. coli)	0.40810770533532	22.5	0.95167982929177	post_training_comparison
W...1521	TCA-GLYOX-BYPASS: superpathway of glyoxylate bypass and TCA	0.40810770533532	22.5	0.95167982929177	post_training_comparison
W...1531	PWY-5656: mannosylglycerate biosynthesis I	0.422678074170635	31.5	0.95167982929177	post_training_comparison
W...1541	PWY-6992: 1,5-anhydrofructose degradation	0.422678074170635	31.5	0.95167982929177	post_training_comparison
W...1551	PWY0-1415: superpathway of heme b biosynthesis from uroporphyrinogen-III	0.44852875151746	22	0.95167982929177	post_training_comparison
W...1561	PWY3O-4107: NAD salvage pathway V (PNC V cycle)	0.450291079684651	35	0.95167982929177	post_training_comparison
W...1571	POLYAMINSYN3-PWY: superpathway of polyamine biosynthesis II	0.451362985140717	21.5	0.95167982929177	post_training_comparison
W...1581	PWY-6531: mannitol cycle	0.451362985140717	21.5	0.95167982929177	post_training_comparison
W...1591	ARO-PWY: chorismate biosynthesis I	0.463403263403263	21	0.95167982929177	post_training_comparison
W...1601	GOLPDLCAT-PWY: superpathway of glycerol degradation to 1,3-propanediol	0.463403263403263	21	0.95167982929177	post_training_comparison
W...1611	P164-PWY: purine nucleobases degradation I (anaerobic)	0.463403263403263	21	0.95167982929177	post_training_comparison
W...1621	PEPTIDOGLYCANSYN-PWY: peptidoglycan biosynthesis I (meso-diaminopimelate containing)	0.463403263403263	35	0.95167982929177	post_training_comparison
W...1631	PWY-5676: acetyl-CoA fermentation to butanoate II	0.463403263403263	21	0.95167982929177	post_training_comparison
W...1641	PWY-5973: cis-vaccenate biosynthesis	0.463403263403263	35	0.95167982929177	post_training_comparison
W...1651	PWY-6385: peptidoglycan biosynthesis III (mycobacteria)	0.463403263403263	35	0.95167982929177	post_training_comparison
W...1661	PWY-6608: guanosine nucleotides degradation III	0.463403263403263	21	0.95167982929177	post_training_comparison
W...1671	PWY-7953: UDP-N-acetylmuramoyl-pentapeptide biosynthesis III (meso-diaminopimelate containing)	0.463403263403263	35	0.95167982929177	post_training_comparison
W...1681	THRESYN-PWY: superpathway of L-threonine biosynthesis	0.463403263403263	35	0.95167982929177	post_training_comparison
W...1691	PWY-6803: phosphatidylcholine acyl editing	0.472713922735059	22	0.95167982929177	post_training_comparison
W...1701	METHGLYUT-PWY: superpathway of methylglyoxal degradation	0.503910464574733	33	0.95167982929177	post_training_comparison
W...1711	DENOVOPURINE2-PWY: superpathway of purine nucleotides de novo biosynthesis II	0.508110561543473	23.5	0.95167982929177	post_training_comparison
W...1721	PRPP-PWY: superpathway of histidine, purine, and pyrimidine biosynthesis	0.508110561543473	23.5	0.95167982929177	post_training_comparison
W...1731	PWY-5723: Rubisco shunt	0.508110561543473	23.5	0.95167982929177	post_training_comparison
W...1741	PWY-5845: superpathway of menaquinol-9 biosynthesis	0.508110561543473	23.5	0.95167982929177	post_training_comparison
W...1751	PWY-5862: superpathway of demethylmenaquinol-9 biosynthesis	0.508110561543473	23.5	0.95167982929177	post_training_comparison
W...1761	PWY-5910: superpathway of geranylgeranyldiphosphate biosynthesis I (via mevalonate)	0.508110561543473	23.5	0.95167982929177	post_training_comparison
W...1771	PWY-6807: xyloglucan degradation II (exoglucanase)	0.508110561543473	23.5	0.95167982929177	post_training_comparison
W...1781	PWY-7118: chitin deacetylation	0.508110561543473	23.5	0.95167982929177	post_training_comparison
W...1791	PWY-922: mevalonate pathway I (eukaryotes and bacteria)	0.508110561543473	23.5	0.95167982929177	post_training_comparison
W...1801	PWY-7211: superpathway of pyrimidine deoxyribonucleotides de novo biosynthesis	0.5207033237981	22	0.95167982929177	post_training_comparison
W...1811	ANAGLYCOLYSIS-PWY: glycolysis III (from glucose)	0.535819735819736	22	0.95167982929177	post_training_comparison
W...1821	HISTSYN-PWY: L-histidine biosynthesis	0.535819735819736	34	0.95167982929177	post_training_comparison
W...1831	PWY-5484: glycolysis II (from fructose 6-phosphate)	0.535819735819736	34	0.95167982929177	post_training_comparison
W...1841	PWY-5686: UMP biosynthesis I	0.535819735819736	22	0.95167982929177	post_training_comparison
W...1851	PWY-5913: partial TCA cycle (obligate autotrophs)	0.535819735819736	34	0.95167982929177	post_training_comparison
W...1861	PWY-6353: purine nucleotides degradation II (aerobic)	0.535819735819736	22	0.95167982929177	post_training_comparison
W...1871	PWY-6628: superpathway of L-phenylalanine biosynthesis	0.535819735819736	34	0.95167982929177	post_training_comparison
W...1881	PWY-6630: superpathway of L-tyrosine biosynthesis	0.535819735819736	34	0.95167982929177	post_training_comparison
W...1891	PWY-6902: chitin degradation II (Vibrio)	0.535819735819736	22	0.95167982929177	post_training_comparison
W...1901	PWY-7111: pyruvate fermentation to isobutanol (engineered)	0.535819735819736	22	0.95167982929177	post_training_comparison
W...1911	PWY-7560: methylerythritol phosphate pathway II	0.535819735819736	22	0.95167982929177	post_training_comparison
W...1921	PWY-7790: UMP biosynthesis II	0.535819735819736	22	0.95167982929177	post_training_comparison
W...1931	PWY-7791: UMP biosynthesis III	0.535819735819736	22	0.95167982929177	post_training_comparison
W...1941	PWY-7977: L-methionine biosynthesis IV	0.535819735819736	34	0.95167982929177	post_training_comparison
W...1951	PWY0-1061: superpathway of L-alanine biosynthesis	0.535819735819736	34	0.95167982929177	post_training_comparison
W...1961	PWY0-1298: superpathway of pyrimidine deoxyribonucleosides degradation	0.535819735819736	22	0.95167982929177	post_training_comparison
W...1971	PWY4FS-7: phosphatidylglycerol biosynthesis I (plastidic)	0.535819735819736	22	0.95167982929177	post_training_comparison
W...1981	PWY4FS-8: phosphatidylglycerol biosynthesis II (non-plastidic)	0.535819735819736	22	0.95167982929177	post_training_comparison
W...1991	PWY66-399: gluconeogenesis III	0.535819735819736	34	0.95167982929177	post_training_comparison
W...2001	RIBOSYN2-PWY: flavin biosynthesis I (bacteria and plants)	0.535819735819736	22	0.95167982929177	post_training_comparison
W...2011	UDPNAGSYN-PWY: UDP-N-acetyl-D-glucosamine biosynthesis I	0.535819735819736	34	0.95167982929177	post_training_comparison
W...2021	GLUCOSE1PMETAB-PWY: glucose and glucose-1-phosphate degradation	0.55685983386964	33	0.97450470927187	post_training_comparison
W...2031	PWY-6293: superpathway of L-cysteine biosynthesis (fungi)	0.55685983386964	33	0.97450470927187	post_training_comparison
W...2041	PWY-801: homocysteine and cysteine interconversion	0.55685983386964	33	0.97450470927187	post_training_comparison
W...2051	FASYN-INITIAL-PWY: superpathway of fatty acid biosynthesis initiation (E. coli)	0.595883090565178	33	0.974526180513817	post_training_comparison
W...2061	GALACT-GLUCUROCAT-PWY: superpathway of hexuronide and hexuronate degradation	0.601222198808849	23	0.974526180513817	post_training_comparison
W...2071	NAGLIPASYN-PWY: lipid IVA biosynthesis (E. coli)	0.602200005925497	23	0.974526180513817	post_training_comparison
W...2081	PWY-8073: lipid IVA biosynthesis (P. putida)	0.602200005925497	23	0.974526180513817	post_training_comparison
W...2091	CALVIN-PWY: Calvin-Benson-Bassham cycle	0.612587412587413	23	0.974526180513817	post_training_comparison
W...2101	GLUCONEO-PWY: gluconeogenesis I	0.612587412587413	33	0.974526180513817	post_training_comparison
W...2111	HSERMETANA-PWY: L-methionine biosynthesis III	0.612587412587413	33	0.974526180513817	post_training_comparison
W...2121	METH-ACETATE-PWY: methanogenesis from acetate	0.612587412587413	23	0.974526180513817	post_training_comparison
W...2131	PANTO-PWY: phosphopantothenate biosynthesis I	0.612587412587413	33	0.974526180513817	post_training_comparison
W...2141	PPGPPMET-PWY: ppGpp metabolism	0.612587412587413	23	0.974526180513817	post_training_comparison
W...2151	PWY-1861: formaldehyde assimilation II (assimilatory RuMP Cycle)	0.612587412587413	23	0.974526180513817	post_training_comparison
W...2161	PWY-5384: sucrose degradation IV (sucrose phosphorylase)	0.612587412587413	33	0.974526180513817	post_training_comparison
W...2171	PWY-6163: chorismate biosynthesis from 3-dehydroquinate	0.612587412587413	23	0.974526180513817	post_training_comparison
W...2181	PWY-6292: superpathway of L-cysteine biosynthesis (mammalian)	0.612587412587413	23	0.974526180513817	post_training_comparison
W...2191	PWY-6549: L-glutamine biosynthesis III	0.612587412587413	33	0.974526180513817	post_training_comparison
W...2201	PWY-6606: guanosine nucleotides degradation II	0.612587412587413	23	0.974526180513817	post_training_comparison
W...2211	PWY-6901: superpathway of glucose and xylose degradation	0.612587412587413	33	0.974526180513817	post_training_comparison
W...2221	PWY-7356: thiamine diphosphate salvage IV (yeast)	0.612587412587413	33	0.974526180513817	post_training_comparison
W...2231	PWY-7357: thiamine phosphate formation from pyrithiamine and oxythiamine (yeast)	0.612587412587413	23	0.974526180513817	post_training_comparison
W...2241	PWY-8131: 5'-deoxyadenosine degradation II	0.612587412587413	23	0.974526180513817	post_training_comparison
W...2251	KETOGLUCONMET-PWY: ketogluconate metabolism	0.619656703015789	24.5	0.974526180513817	post_training_comparison
W...2261	PWY-6572: chondroitin sulfate degradation I (bacterial)	0.619656703015789	24.5	0.974526180513817	post_training_comparison
W...2271	PWY0-42: 2-methylcitrate cycle I	0.619656703015789	24.5	0.974526180513817	post_training_comparison
W...2281	PWY-6961: L-ascorbate degradation II (bacterial, aerobic)	0.629606361964841	24	0.979743313340152	post_training_comparison
W...2291	FOLSYN-PWY: superpathway of tetrahydrofolate biosynthesis and salvage	0.643132205003642	23.5	0.979743313340152	post_training_comparison
W...2301	PWY-6612: superpathway of tetrahydrofolate biosynthesis	0.643132205003642	23.5	0.979743313340152	post_training_comparison
W...2311	PWY0-1261: anhydromuropeptides recycling I	0.643132205003642	23.5	0.979743313340152	post_training_comparison
W...2321	PWY0-301: L-ascorbate degradation I (bacterial, anaerobic)	0.647704219262226	24	0.979743313340152	post_training_comparison
W...2331	P23-PWY: reductive TCA cycle I	0.679156728870555	31	0.979743313340152	post_training_comparison
W...2341	PWY-7254: TCA cycle VII (acetate-producers)	0.679156728870555	31	0.979743313340152	post_training_comparison
W...2351	PWY-7312: dTDP-&beta;-D-fucofuranose biosynthesis	0.679325521652352	31.5	0.979743313340152	post_training_comparison
W...2361	PWY66-391: fatty acid &beta;-oxidation VI (mammalian peroxisome)	0.679325521652352	31.5	0.979743313340152	post_training_comparison
W...2371	PWY-7282: 4-amino-2-methyl-5-diphosphomethylpyrimidine biosynthesis II	0.684374754806399	24	0.979743313340152	post_training_comparison
W...2381	COLANSYN-PWY: colanic acid building blocks biosynthesis	0.694327894327894	24	0.979743313340152	post_training_comparison
W...2391	COMPLETE-ARO-PWY: superpathway of aromatic amino acid biosynthesis	0.694327894327894	24	0.979743313340152	post_training_comparison
W...2401	GLYCOCAT-PWY: glycogen degradation I	0.694327894327894	32	0.979743313340152	post_training_comparison
W...2411	LACTOSECAT-PWY: lactose and galactose degradation I	0.694327894327894	24	0.979743313340152	post_training_comparison
W...2421	P124-PWY: Bifidobacterium shunt	0.694327894327894	32	0.979743313340152	post_training_comparison
W...2431	P185-PWY: formaldehyde assimilation III (dihydroxyacetone cycle)	0.694327894327894	24	0.979743313340152	post_training_comparison
W...2441	PHOSLIPSYN-PWY: superpathway of phospholipid biosynthesis I (bacteria)	0.694327894327894	24	0.979743313340152	post_training_comparison
W...2451	PWY-5188: tetrapyrrole biosynthesis I (from glutamate)	0.694327894327894	32	0.979743313340152	post_training_comparison
W...2461	PWY-6270: isoprene biosynthesis I	0.694327894327894	24	0.979743313340152	post_training_comparison
W...2471	PWY-6305: superpathway of putrescine biosynthesis	0.694327894327894	32	0.979743313340152	post_training_comparison
W...2481	PWY-6386: UDP-N-acetylmuramoyl-pentapeptide biosynthesis II (lysine-containing)	0.694327894327894	32	0.979743313340152	post_training_comparison
W...2491	PWY-6897: thiamine diphosphate salvage II	0.694327894327894	32	0.979743313340152	post_training_comparison
W...2501	PWY-7323: superpathway of GDP-mannose-derived O-antigen building blocks biosynthesis	0.694327894327894	32	0.979743313340152	post_training_comparison
W...2511	PWY-7383: anaerobic energy metabolism (invertebrates, cytosol)	0.694327894327894	32	0.979743313340152	post_training_comparison
W...2521	PWY66-409: superpathway of purine nucleotide salvage	0.694327894327894	24	0.979743313340152	post_training_comparison
W...2531	TRNA-CHARGING-PWY: tRNA charging	0.694327894327894	32	0.979743313340152	post_training_comparison
W...2541	PWY-5920: superpathway of heme b biosynthesis from glycine	0.710410129540943	25	0.986010679627701	post_training_comparison
W...2551	PWY-6285: superpathway of fatty acids biosynthesis (E. coli)	0.710410129540943	25	0.986010679627701	post_training_comparison
W...2561	PWY-5690: TCA cycle II (plants and fungi)	0.719917853194446	31.5	0.986010679627701	post_training_comparison
W...2571	PWY-5189: tetrapyrrole biosynthesis II (from glycine)	0.76508719335838	31	0.986010679627701	post_training_comparison
W...2581	PWY0-845: superpathway of pyridoxal 5'-phosphate biosynthesis and salvage	0.771542653557286	25	0.986010679627701	post_training_comparison
W...2591	PWY-6595: superpathway of guanosine nucleotides degradation (plants)	0.772139521993872	25	0.986010679627701	post_training_comparison
W...2601	PWY-6607: guanosine nucleotides degradation I	0.772139521993872	25	0.986010679627701	post_training_comparison
W...2611	PWY0-1479: tRNA processing	0.772139521993872	31	0.986010679627701	post_training_comparison
W...2621	ANAEROFRUCAT-PWY: homolactic fermentation	0.778865578865579	31	0.986010679627701	post_training_comparison
W...2631	BIOTIN-BIOSYNTHESIS-PWY: biotin biosynthesis I	0.778865578865579	31	0.986010679627701	post_training_comparison
W...2641	FASYN-ELONG-PWY: fatty acid elongation -- saturated	0.778865578865579	31	0.986010679627701	post_training_comparison
W...2651	FERMENTATION-PWY: mixed acid fermentation	0.778865578865579	25	0.986010679627701	post_training_comparison
W...2661	GLYCOLYSIS: glycolysis I (from glucose 6-phosphate)	0.778865578865579	31	0.986010679627701	post_training_comparison
W...2671	HISDEG-PWY: L-histidine degradation I	0.778865578865579	31	0.986010679627701	post_training_comparison
W...2681	P41-PWY: pyruvate fermentation to acetate and (S)-lactate I	0.778865578865579	31	0.986010679627701	post_training_comparison
W...2691	PANTOSYN-PWY: superpathway of coenzyme A biosynthesis I (bacteria)	0.778865578865579	31	0.986010679627701	post_training_comparison
W...2701	PENTOSE-P-PWY: pentose phosphate pathway	0.778865578865579	31	0.986010679627701	post_training_comparison
W...2711	PWY-241: C4 photosynthetic carbon assimilation cycle, NADP-ME type	0.778865578865579	25	0.986010679627701	post_training_comparison
W...2721	PWY-2941: L-lysine biosynthesis II	0.778865578865579	31	0.986010679627701	post_training_comparison
W...2731	PWY-5100: pyruvate fermentation to acetate and lactate II	0.778865578865579	31	0.986010679627701	post_training_comparison
W...2741	PWY-6519: 8-amino-7-oxononanoate biosynthesis I	0.778865578865579	31	0.986010679627701	post_training_comparison
W...2751	PWY-7199: pyrimidine deoxyribonucleosides salvage	0.778865578865579	25	0.986010679627701	post_training_comparison
W...2761	PWY-7208: superpathway of pyrimidine nucleobases salvage	0.778865578865579	25	0.986010679627701	post_training_comparison
W...2771	PWY-7229: superpathway of adenosine nucleotides de novo biosynthesis I	0.778865578865579	25	0.986010679627701	post_training_comparison
W...2781	PWY-I9: L-cysteine biosynthesis VI (from L-methionine)	0.778865578865579	25	0.986010679627701	post_training_comparison
W...2791	PWY0-1297: superpathway of purine deoxyribonucleosides degradation	0.778865578865579	25	0.986010679627701	post_training_comparison
W...2801	PWY0-1477: ethanolamine utilization	0.778865578865579	31	0.986010679627701	post_training_comparison
W...2811	PWY0-862: (5Z)-dodecenoate biosynthesis I	0.778865578865579	31	0.986010679627701	post_training_comparison
W...2821	SALVADEHYPOX-PWY: adenosine nucleotides degradation II	0.778865578865579	25	0.986010679627701	post_training_comparison
W...2831	ECASYN-PWY: enterobacterial common antigen biosynthesis	0.804004057962855	30	1	post_training_comparison
W...2841	PWY-6160: 3-dehydroquinate biosynthesis II (archaea)	0.804004057962855	30	1	post_training_comparison
W...2851	PWY-6165: chorismate biosynthesis II (archaea)	0.804004057962855	30	1	post_training_comparison
W...2861	PYRIDOXSYN-PWY: pyridoxal 5'-phosphate biosynthesis I	0.816800580413216	25.5	1	post_training_comparison
W...2871	P108-PWY: pyruvate fermentation to propanoate I	0.823704246093023	26	1	post_training_comparison
W...2881	PWY-6168: flavin biosynthesis III (fungi)	0.823704246093023	26	1	post_training_comparison
W...2891	PWY-7942: 5-oxo-L-proline metabolism	0.823704246093023	26	1	post_training_comparison
W...2901	TCA: TCA cycle I (prokaryotic)	0.823704246093023	26	1	post_training_comparison
W...2911	COA-PWY-1: superpathway of coenzyme A biosynthesis III (mammals)	0.866511266511267	26	1	post_training_comparison
W...2921	P42-PWY: incomplete reductive TCA cycle	0.866511266511267	30	1	post_training_comparison
W...2931	PWY-1042: glycolysis IV	0.866511266511267	26	1	post_training_comparison
W...2941	PWY-5121: superpathway of geranylgeranyl diphosphate biosynthesis II (via MEP)	0.866511266511267	26	1	post_training_comparison
W...2951	PWY-5154: L-arginine biosynthesis III (via N-acetyl-L-citrulline)	0.866511266511267	30	1	post_training_comparison
W...2961	PWY-6121: 5-aminoimidazole ribonucleotide biosynthesis I	0.866511266511267	26	1	post_training_comparison
W...2971	PWY-621: sucrose degradation III (sucrose invertase)	0.866511266511267	30	1	post_training_comparison
W...2981	PWY-6282: palmitoleate biosynthesis I (from (5Z)-dodec-5-enoate)	0.866511266511267	30	1	post_training_comparison
W...2991	PWY-6700: queuosine biosynthesis I (de novo)	0.866511266511267	30	1	post_training_comparison
W...3001	PWY-6895: superpathway of thiamine diphosphate biosynthesis II	0.866511266511267	26	1	post_training_comparison
W...3011	PWY-702: L-methionine biosynthesis II	0.866511266511267	26	1	post_training_comparison
W...3021	PWY-7197: pyrimidine deoxyribonucleotide phosphorylation	0.866511266511267	26	1	post_training_comparison
W...3031	PWY-7220: adenosine deoxyribonucleotides de novo biosynthesis II	0.866511266511267	26	1	post_training_comparison
W...3041	PWY-7222: guanosine deoxyribonucleotides de novo biosynthesis II	0.866511266511267	26	1	post_training_comparison
W...3051	PWY-7234: inosine-5'-phosphate biosynthesis III	0.866511266511267	30	1	post_training_comparison
W...3061	PWY-7664: oleate biosynthesis IV (anaerobic)	0.866511266511267	30	1	post_training_comparison
W...3071	PWY-841: superpathway of purine nucleotides de novo biosynthesis I	0.866511266511267	26	1	post_training_comparison
W...3081	REDCITCYC: TCA cycle VI (Helicobacter)	0.890402780951447	29.5	1	post_training_comparison
W...3091	PWY-5130: 2-oxobutanoate degradation I	0.907786497909087	26.5	1	post_training_comparison
W...3101	AST-PWY: L-arginine degradation II (AST pathway)	0.922085072749152	27	1	post_training_comparison
W...3111	FAO-PWY: fatty acid &beta;-oxidation I (generic)	0.922085072749152	27	1	post_training_comparison
W...3121	GLYCOLYSIS-TCA-GLYOX-BYPASS: superpathway of glycolysis, pyruvate dehydrogenase, TCA, and glyoxylate bypass	0.922085072749152	27	1	post_training_comparison
W...3131	P122-PWY: heterolactic fermentation	0.922085072749152	27	1	post_training_comparison
W...3141	PWY-5138: fatty acid &beta;-oxidation IV (unsaturated, even number)	0.922085072749152	27	1	post_training_comparison
W...3151	PWY-5747: 2-methylcitrate cycle II	0.922085072749152	27	1	post_training_comparison
W...3161	PWY-7094: fatty acid salvage	0.922085072749152	27	1	post_training_comparison
W...3171	PWY-7385: 1,3-propanediol biosynthesis (engineered)	0.922085072749152	27	1	post_training_comparison
W...3181	PWY0-1337: oleate &beta;-oxidation	0.922085072749152	27	1	post_training_comparison
W...3191	PWY-7858: (5Z)-dodecenoate biosynthesis II	0.94080265650735	27	1	post_training_comparison
W...3201	PWY-822: fructan biosynthesis	0.94080265650735	27	1	post_training_comparison
W...3211	PWY66-389: phytol degradation	0.94080265650735	29	1	post_training_comparison
W...3221	COA-PWY: coenzyme A biosynthesis I (prokaryotic)	0.955089355089355	29	1	post_training_comparison
W...3231	PWY-5659: GDP-mannose biosynthesis	0.955089355089355	29	1	post_training_comparison
W...3241	PWY-5989: stearate biosynthesis II (bacteria and plants)	0.955089355089355	29	1	post_training_comparison
W...3251	PWY-6122: 5-aminoimidazole ribonucleotide biosynthesis II	0.955089355089355	29	1	post_training_comparison
W...3261	PWY-6147: 6-hydroxymethyl-dihydropterin diphosphate biosynthesis I	0.955089355089355	29	1	post_training_comparison
W...3271	PWY-6277: superpathway of 5-aminoimidazole ribonucleotide biosynthesis	0.955089355089355	29	1	post_training_comparison
W...3281	PWY-6387: UDP-N-acetylmuramoyl-pentapeptide biosynthesis I (meso-diaminopimelate containing)	0.955089355089355	29	1	post_training_comparison
W...3291	PWY-7237: myo-, chiro- and scyllo-inositol degradation	0.955089355089355	29	1	post_training_comparison
W...3301	PWY-7851: coenzyme A biosynthesis II (eukaryotic)	0.955089355089355	29	1	post_training_comparison
W...3311	THISYNARA-PWY: superpathway of thiamine diphosphate biosynthesis III (eukaryotes)	0.955089355089355	29	1	post_training_comparison
W...3321	PWY-4041: &gamma;-glutamyl cycle	0.955089355089355	27	1	post_training_comparison
W...3331	PWY-6125: superpathway of guanosine nucleotides de novo biosynthesis II	0.955089355089355	27	1	post_training_comparison
W...3341	PWY-6126: superpathway of adenosine nucleotides de novo biosynthesis II	0.955089355089355	27	1	post_training_comparison
W...3351	PWY-6731: starch degradation III	0.955089355089355	27	1	post_training_comparison
W...3361	PWY-7328: superpathway of UDP-glucose-derived O-antigen building blocks biosynthesis	0.955089355089355	27	1	post_training_comparison
W...3371	PWY-8004: Entner-Doudoroff pathway I	0.955089355089355	27	1	post_training_comparison
W...3381	PWY-8187: L-arginine degradation XIII (reductive Stickland reaction)	0.955089355089355	27	1	post_training_comparison
W...3391	SER-GLYSYN-PWY: superpathway of L-serine and glycine biosynthesis I	0.955089355089355	27	1	post_training_comparison
W...3401	DARABCATK12-PWY: D-arabinose degradation I	1	28	1	post_training_comparison
W...3411	GLYCOL-GLYOXDEG-PWY: superpathway of glycol metabolism and degradation	1	28	1	post_training_comparison
W...3421	P105-PWY: TCA cycle IV (2-oxoglutarate decarboxylase)	1	27.5	1	post_training_comparison
W...3431	P461-PWY: hexitol fermentation to lactate, formate, ethanol and acetate	1	28	1	post_training_comparison
W...3441	PWY-5004: superpathway of L-citrulline metabolism	1	28	1	post_training_comparison
W...3451	PWY-5104: L-isoleucine biosynthesis IV	1	28	1	post_training_comparison
W...3461	PWY-5392: reductive TCA cycle II	1	28	1	post_training_comparison
W...3471	PWY-5667: CDP-diacylglycerol biosynthesis I	1	28	1	post_training_comparison
W...3481	PWY-6906: chitin derivatives degradation	1	28	1	post_training_comparison
W...3491	PWY-6936: seleno-amino acid biosynthesis (plants)	1	28	1	post_training_comparison
W...3501	PWY-7204: pyridoxal 5'-phosphate salvage II (plants)	1	28	1	post_training_comparison
W...3511	PWY-7228: superpathway of guanosine nucleotides de novo biosynthesis I	1	28	1	post_training_comparison
W...3521	PWY-724: superpathway of L-lysine, L-threonine and L-methionine biosynthesis II	1	28	1	post_training_comparison
W...3531	PWY-7315: dTDP-N-acetylthomosamine biosynthesis	1	28.5	1	post_training_comparison
W...3541	PWY-7761: NAD salvage pathway II (PNC IV cycle)	1	28	1	post_training_comparison
W...3551	PWY-7883: anhydromuropeptides recycling II	1	28	1	post_training_comparison
W...3561	PWY0-1241: ADP-L-glycero-&beta;-D-manno-heptose biosynthesis	1	28.5	1	post_training_comparison
W...3571	PWY0-1319: CDP-diacylglycerol biosynthesis II	1	28	1	post_training_comparison
V...1	PWY-6527: stachyose degradation	0.0042724609375	108	0.919812834664677	longitudinal_comaprison_paired
V...2	PWY-5973: cis-vaccenate biosynthesis	0.012451171875	17	0.919812834664677	longitudinal_comaprison_paired
V...3	PWY-7663: gondoate biosynthesis (anaerobic)	0.01806640625	19	0.919812834664677	longitudinal_comaprison_paired
V...4	PWY-6823: molybdopterin biosynthesis	0.02154541015625	100	0.919812834664677	longitudinal_comaprison_paired
V...5	P125-PWY: superpathway of (R,R)-butanediol biosynthesis	0.0224942712224497	28	0.919812834664677	longitudinal_comaprison_paired
V...6	PWY-7357: thiamine phosphate formation from pyrithiamine and oxythiamine (yeast)	0.02557373046875	99	0.919812834664677	longitudinal_comaprison_paired
V...7	PWY-7312: dTDP-&beta;-D-fucofuranose biosynthesis	0.0360316862182336	0	0.919812834664677	longitudinal_comaprison_paired
V...8	PWY-5497: purine nucleobases degradation II (anaerobic)	0.0376328835201408	12	0.919812834664677	longitudinal_comaprison_paired
V...9	HSERMETANA-PWY: L-methionine biosynthesis III	0.041259765625	96	0.919812834664677	longitudinal_comaprison_paired
V...10	NONOXIPENT-PWY: pentose phosphate pathway (non-oxidative branch) I	0.041259765625	96	0.919812834664677	longitudinal_comaprison_paired
V...11	PWY-7111: pyruvate fermentation to isobutanol (engineered)	0.041259765625	96	0.919812834664677	longitudinal_comaprison_paired
V...12	PWY-8178: pentose phosphate pathway (non-oxidative branch) II	0.041259765625	96	0.919812834664677	longitudinal_comaprison_paired
V...13	PWY-6305: superpathway of putrescine biosynthesis	0.04791259765625	25	0.919812834664677	longitudinal_comaprison_paired
V...14	PWY-7210: pyrimidine deoxyribonucleotides biosynthesis from CTP	0.0516462183078041	84	0.919812834664677	longitudinal_comaprison_paired
V...15	PWY-5104: L-isoleucine biosynthesis IV	0.058707408431205	4	0.919812834664677	longitudinal_comaprison_paired
V...16	HISDEG-PWY: L-histidine degradation I	0.063720703125	27	0.919812834664677	longitudinal_comaprison_paired
V...17	PWY-5030: L-histidine degradation III	0.063720703125	27	0.919812834664677	longitudinal_comaprison_paired
V...18	PWY-6317: D-galactose degradation I (Leloir pathway)	0.063720703125	93	0.919812834664677	longitudinal_comaprison_paired
V...19	PWY-7198: pyrimidine deoxyribonucleotides de novo biosynthesis IV	0.063720703125	27	0.919812834664677	longitudinal_comaprison_paired
V...20	FUC-RHAMCAT-PWY: superpathway of fucose and rhamnose degradation	0.072998046875	28	0.919812834664677	longitudinal_comaprison_paired
V...21	PWY-6630: superpathway of L-tyrosine biosynthesis	0.072998046875	92	0.919812834664677	longitudinal_comaprison_paired
V...22	FASYN-ELONG-PWY: fatty acid elongation -- saturated	0.083251953125	29	0.919812834664677	longitudinal_comaprison_paired
V...23	PWY-5659: GDP-mannose biosynthesis	0.083251953125	91	0.919812834664677	longitudinal_comaprison_paired
V...24	PWY-5989: stearate biosynthesis II (bacteria and plants)	0.083251953125	29	0.919812834664677	longitudinal_comaprison_paired
V...25	PWY-7315: dTDP-N-acetylthomosamine biosynthesis	0.083251953125	29	0.919812834664677	longitudinal_comaprison_paired
V...26	CITRULBIO-PWY: L-citrulline biosynthesis	0.0934924836898357	21	0.919812834664677	longitudinal_comaprison_paired
V...27	GOLPDLCAT-PWY: superpathway of glycerol degradation to 1,3-propanediol	0.0946044921875	90	0.919812834664677	longitudinal_comaprison_paired
V...28	PWY-6282: palmitoleate biosynthesis I (from (5Z)-dodec-5-enoate)	0.0946044921875	30	0.919812834664677	longitudinal_comaprison_paired
V...29	PWY-5920: superpathway of heme b biosynthesis from glycine	0.100348246462291	10	0.919812834664677	longitudinal_comaprison_paired
V...30	PWY-7392: taxadiene biosynthesis (engineered)	0.102639775576908	26	0.919812834664677	longitudinal_comaprison_paired
V...31	CALVIN-PWY: Calvin-Benson-Bassham cycle	0.10699462890625	89	0.919812834664677	longitudinal_comaprison_paired
V...32	PWY-6270: isoprene biosynthesis I	0.10699462890625	89	0.919812834664677	longitudinal_comaprison_paired
V...33	PWY-6588: pyruvate fermentation to acetone	0.10699462890625	89	0.919812834664677	longitudinal_comaprison_paired
V...34	PWY-7664: oleate biosynthesis IV (anaerobic)	0.10699462890625	31	0.919812834664677	longitudinal_comaprison_paired
V...35	PYRIDOXSYN-PWY: pyridoxal 5'-phosphate biosynthesis I	0.10699462890625	31	0.919812834664677	longitudinal_comaprison_paired
V...36	GLYOXYLATE-BYPASS: glyoxylate cycle	0.107801825375366	18	0.919812834664677	longitudinal_comaprison_paired
V...37	ARGININE-SYN4-PWY: L-ornithine biosynthesis II	0.116551957746077	27	0.919812834664677	longitudinal_comaprison_paired
V...38	POLYAMINSYN3-PWY: superpathway of polyamine biosynthesis II	0.119722411520657	15	0.919812834664677	longitudinal_comaprison_paired
V...39	PWY-5154: L-arginine biosynthesis III (via N-acetyl-L-citrulline)	0.12054443359375	32	0.919812834664677	longitudinal_comaprison_paired
V...40	PWY-5941: glycogen degradation II	0.12054443359375	88	0.919812834664677	longitudinal_comaprison_paired
V...41	PWY-7229: superpathway of adenosine nucleotides de novo biosynthesis I	0.12054443359375	32	0.919812834664677	longitudinal_comaprison_paired
V...42	PWY-7560: methylerythritol phosphate pathway II	0.12054443359375	88	0.919812834664677	longitudinal_comaprison_paired
V...43	PWY-7977: L-methionine biosynthesis IV	0.12054443359375	88	0.919812834664677	longitudinal_comaprison_paired
V...44	PWY-5994: palmitate biosynthesis (type I fatty acid synthase)	0.123534253752569	36	0.919812834664677	longitudinal_comaprison_paired
V...45	PWY-6545: pyrimidine deoxyribonucleotides de novo biosynthesis III	0.131904094905011	77	0.919812834664677	longitudinal_comaprison_paired
V...46	PWY-6859: all-trans-farnesol biosynthesis	0.131904094905011	28	0.919812834664677	longitudinal_comaprison_paired
V...47	PWY-7184: pyrimidine deoxyribonucleotides de novo biosynthesis I	0.131904094905011	77	0.919812834664677	longitudinal_comaprison_paired
V...48	PWY-7345: superpathway of anaerobic sucrose degradation	0.1353759765625	33	0.919812834664677	longitudinal_comaprison_paired
V...49	PWY0-862: (5Z)-dodecenoate biosynthesis I	0.1353759765625	33	0.919812834664677	longitudinal_comaprison_paired
V...50	PWY1ZNC-1: assimilatory sulfate reduction IV	0.1353759765625	87	0.919812834664677	longitudinal_comaprison_paired
V...51	DARABCATK12-PWY: D-arabinose degradation I	0.142213241936393	3	0.919812834664677	longitudinal_comaprison_paired
V...52	PWY-4984: urea cycle	0.142213241936393	24	0.919812834664677	longitudinal_comaprison_paired
V...53	ANAGLYCOLYSIS-PWY: glycolysis III (from glucose)	0.15142822265625	86	0.919812834664677	longitudinal_comaprison_paired
V...54	COMPLETE-ARO-PWY: superpathway of aromatic amino acid biosynthesis	0.15142822265625	86	0.919812834664677	longitudinal_comaprison_paired
V...55	PWY-841: superpathway of purine nucleotides de novo biosynthesis I	0.15142822265625	34	0.919812834664677	longitudinal_comaprison_paired
V...56	COBALSYN-PWY: superpathway of adenosylcobalamin salvage from cobinamide I	0.1688232421875	85	0.919812834664677	longitudinal_comaprison_paired
V...57	PWY-6519: 8-amino-7-oxononanoate biosynthesis I	0.1688232421875	35	0.919812834664677	longitudinal_comaprison_paired
V...58	PWY-6703: preQ0 biosynthesis	0.1688232421875	35	0.919812834664677	longitudinal_comaprison_paired
V...59	PWY66-399: gluconeogenesis III	0.1688232421875	35	0.919812834664677	longitudinal_comaprison_paired
V...60	DENOVOPURINE2-PWY: superpathway of purine nucleotides de novo biosynthesis II	0.18144920772142	6	0.919812834664677	longitudinal_comaprison_paired
V...61	PRPP-PWY: superpathway of histidine, purine, and pyrimidine biosynthesis	0.18144920772142	6	0.919812834664677	longitudinal_comaprison_paired
V...62	PWY-5850: superpathway of menaquinol-6 biosynthesis	0.18144920772142	6	0.919812834664677	longitudinal_comaprison_paired
V...63	PWY-5860: superpathway of demethylmenaquinol-6 biosynthesis I	0.18144920772142	6	0.919812834664677	longitudinal_comaprison_paired
V...64	PWY-5896: superpathway of menaquinol-10 biosynthesis	0.18144920772142	6	0.919812834664677	longitudinal_comaprison_paired
V...65	PWY-7187: pyrimidine deoxyribonucleotides de novo biosynthesis II	0.18144920772142	6	0.919812834664677	longitudinal_comaprison_paired
V...66	DTDPRHAMSYN-PWY: dTDP-&beta;-L-rhamnose biosynthesis	0.1876220703125	36	0.919812834664677	longitudinal_comaprison_paired
V...67	P42-PWY: incomplete reductive TCA cycle	0.1876220703125	84	0.919812834664677	longitudinal_comaprison_paired
V...68	PWY-1269: CMP-3-deoxy-D-manno-octulosonate biosynthesis	0.1876220703125	36	0.919812834664677	longitudinal_comaprison_paired
V...69	PWY-5505: L-glutamate and L-glutamine biosynthesis	0.1876220703125	36	0.919812834664677	longitudinal_comaprison_paired
V...70	PWY-6895: superpathway of thiamine diphosphate biosynthesis II	0.1876220703125	36	0.919812834664677	longitudinal_comaprison_paired
V...71	PWY-6572: chondroitin sulfate degradation I (bacterial)	0.201242620957724	1	0.919812834664677	longitudinal_comaprison_paired
V...72	PWY0-1221: putrescine degradation II	0.201242620957724	1	0.919812834664677	longitudinal_comaprison_paired
V...73	BIOTIN-BIOSYNTHESIS-PWY: biotin biosynthesis I	0.207763671875	37	0.919812834664677	longitudinal_comaprison_paired
V...74	ILEUSYN-PWY: L-isoleucine biosynthesis I (from threonine)	0.207763671875	83	0.919812834664677	longitudinal_comaprison_paired
V...75	PWY-6126: superpathway of adenosine nucleotides de novo biosynthesis II	0.207763671875	37	0.919812834664677	longitudinal_comaprison_paired
V...76	PWY-6936: seleno-amino acid biosynthesis (plants)	0.207763671875	83	0.919812834664677	longitudinal_comaprison_paired
V...77	PWY-7228: superpathway of guanosine nucleotides de novo biosynthesis I	0.207763671875	37	0.919812834664677	longitudinal_comaprison_paired
V...78	PWY0-1296: purine ribonucleosides degradation	0.207763671875	83	0.919812834664677	longitudinal_comaprison_paired
V...79	PWY0-845: superpathway of pyridoxal 5'-phosphate biosynthesis and salvage	0.207763671875	37	0.919812834664677	longitudinal_comaprison_paired
V...80	THISYNARA-PWY: superpathway of thiamine diphosphate biosynthesis III (eukaryotes)	0.207763671875	83	0.919812834664677	longitudinal_comaprison_paired
V...81	POLYISOPRENSYN-PWY: polyisoprenoid biosynthesis (E. coli)	0.209286554781767	32	0.919812834664677	longitudinal_comaprison_paired
V...82	PWY-7254: TCA cycle VII (acetate-producers)	0.22127181567247	15	0.919812834664677	longitudinal_comaprison_paired
V...83	GLUCONEO-PWY: gluconeogenesis I	0.22930908203125	38	0.919812834664677	longitudinal_comaprison_paired
V...84	P41-PWY: pyruvate fermentation to acetate and (S)-lactate I	0.22930908203125	82	0.919812834664677	longitudinal_comaprison_paired
V...85	PWY-5100: pyruvate fermentation to acetate and lactate II	0.22930908203125	82	0.919812834664677	longitudinal_comaprison_paired
V...86	PWY-6125: superpathway of guanosine nucleotides de novo biosynthesis II	0.22930908203125	38	0.919812834664677	longitudinal_comaprison_paired
V...87	PWY-7197: pyrimidine deoxyribonucleotide phosphorylation	0.22930908203125	38	0.919812834664677	longitudinal_comaprison_paired
V...88	PWY-7282: 4-amino-2-methyl-5-diphosphomethylpyrimidine biosynthesis II	0.22930908203125	38	0.919812834664677	longitudinal_comaprison_paired
V...89	PWY-7400: L-arginine biosynthesis IV (archaebacteria)	0.22930908203125	38	0.919812834664677	longitudinal_comaprison_paired
V...90	P23-PWY: reductive TCA cycle I	0.23395283347059	9	0.928012906100005	longitudinal_comaprison_paired
V...91	LACTOSECAT-PWY: lactose and galactose degradation I	0.25238037109375	81	0.958508430643285	longitudinal_comaprison_paired
V...92	PWY-702: L-methionine biosynthesis II	0.25238037109375	81	0.958508430643285	longitudinal_comaprison_paired
V...93	PWY-7220: adenosine deoxyribonucleotides de novo biosynthesis II	0.25238037109375	39	0.958508430643285	longitudinal_comaprison_paired
V...94	PWY-7222: guanosine deoxyribonucleotides de novo biosynthesis II	0.25238037109375	39	0.958508430643285	longitudinal_comaprison_paired
V...95	PWY-5971: palmitate biosynthesis (type II fatty acid synthase)	0.258486052233535	34	0.968994140625	longitudinal_comaprison_paired
V...96	PWY-7196: superpathway of pyrimidine ribonucleosides salvage	0.271898710819648	21	0.968994140625	longitudinal_comaprison_paired
V...97	PWY-5103: L-isoleucine biosynthesis III	0.27685546875	80	0.968994140625	longitudinal_comaprison_paired
V...98	PWY-5667: CDP-diacylglycerol biosynthesis I	0.27685546875	80	0.968994140625	longitudinal_comaprison_paired
V...99	PWY-7237: myo-, chiro- and scyllo-inositol degradation	0.27685546875	80	0.968994140625	longitudinal_comaprison_paired
V...100	PWY-7456: &beta;-(1,4)-mannan degradation	0.27685546875	80	0.968994140625	longitudinal_comaprison_paired
V...101	PWY0-1298: superpathway of pyrimidine deoxyribonucleosides degradation	0.27685546875	80	0.968994140625	longitudinal_comaprison_paired
V...102	PWY0-1319: CDP-diacylglycerol biosynthesis II	0.27685546875	80	0.968994140625	longitudinal_comaprison_paired
V...103	PWY-7688: dTDP-&alpha;-D-ravidosamine and dTDP-4-acetyl-&alpha;-D-ravidosamine biosynthesis	0.280712665268496	12	0.972955548551971	longitudinal_comaprison_paired
V...104	PWY3O-4107: NAD salvage pathway V (PNC V cycle)	0.285881444542875	70	0.977180477150347	longitudinal_comaprison_paired
V...105	GLYCOL-GLYOXDEG-PWY: superpathway of glycol metabolism and degradation	0.29450739368011	5	0.977180477150347	longitudinal_comaprison_paired
V...106	PWY-6922: L-N&delta;-acetylornithine biosynthesis	0.29450739368011	5	0.977180477150347	longitudinal_comaprison_paired
V...107	PWY0-42: 2-methylcitrate cycle I	0.29450739368011	5	0.977180477150347	longitudinal_comaprison_paired
V...108	1CMET2-PWY: folate transformations III (E. coli)	0.30279541015625	79	0.977180477150347	longitudinal_comaprison_paired
V...109	BRANCHED-CHAIN-AA-SYN-PWY: superpathway of branched chain amino acid biosynthesis	0.30279541015625	79	0.977180477150347	longitudinal_comaprison_paired
V...110	FUCCAT-PWY: fucose degradation	0.30279541015625	41	0.977180477150347	longitudinal_comaprison_paired
V...111	FOLSYN-PWY: superpathway of tetrahydrofolate biosynthesis and salvage	0.315174424989568	69	0.977180477150347	longitudinal_comaprison_paired
V...112	PWY-6612: superpathway of tetrahydrofolate biosynthesis	0.315174424989568	69	0.977180477150347	longitudinal_comaprison_paired
V...113	ARG+POLYAMINE-SYN: superpathway of arginine and polyamine biosynthesis	0.33026123046875	42	0.977180477150347	longitudinal_comaprison_paired
V...114	POLYAMSYN-PWY: superpathway of polyamine biosynthesis I	0.33026123046875	42	0.977180477150347	longitudinal_comaprison_paired
V...115	PWY-5121: superpathway of geranylgeranyl diphosphate biosynthesis II (via MEP)	0.33026123046875	42	0.977180477150347	longitudinal_comaprison_paired
V...116	PWY-6969: TCA cycle V (2-oxoglutarate synthase)	0.33026123046875	78	0.977180477150347	longitudinal_comaprison_paired
V...117	PWY-7323: superpathway of GDP-mannose-derived O-antigen building blocks biosynthesis	0.33026123046875	42	0.977180477150347	longitudinal_comaprison_paired
V...118	PWY66-429: fatty acid biosynthesis initiation (mitochondria)	0.33026123046875	42	0.977180477150347	longitudinal_comaprison_paired
V...119	PWY-6906: chitin derivatives degradation	0.343252562436031	14	0.977180477150347	longitudinal_comaprison_paired
V...120	PYRIDNUCSAL-PWY: NAD salvage pathway I (PNC VI cycle)	0.346373280006178	68	0.977180477150347	longitudinal_comaprison_paired
V...121	PWY0-166: superpathway of pyrimidine deoxyribonucleotides de novo biosynthesis (E. coli)	0.352542137499713	8	0.977180477150347	longitudinal_comaprison_paired
V...122	PWY-7118: chitin deacetylation	0.358951435852626	18	0.977180477150347	longitudinal_comaprison_paired
V...123	PWY-7883: anhydromuropeptides recycling II	0.358951435852626	18	0.977180477150347	longitudinal_comaprison_paired
V...124	GLYCOLYSIS-E-D: superpathway of glycolysis and the Entner-Doudoroff pathway	0.359130859375	43	0.977180477150347	longitudinal_comaprison_paired
V...125	P161-PWY: acetylene degradation (anaerobic)	0.359130859375	43	0.977180477150347	longitudinal_comaprison_paired
V...126	PWY-5695: inosine 5'-phosphate degradation	0.359130859375	43	0.977180477150347	longitudinal_comaprison_paired
V...127	PWY-6292: superpathway of L-cysteine biosynthesis (mammalian)	0.359130859375	43	0.977180477150347	longitudinal_comaprison_paired
V...128	PWY4LZ-257: superpathway of fermentation (Chlamydomonas reinhardtii)	0.359130859375	43	0.977180477150347	longitudinal_comaprison_paired
V...129	GLYCOLYSIS-TCA-GLYOX-BYPASS: superpathway of glycolysis, pyruvate dehydrogenase, TCA, and glyoxylate bypass	0.361310428526179	2	0.977180477150347	longitudinal_comaprison_paired
V...130	PWY-5855: ubiquinol-7 biosynthesis (early decarboxylation)	0.361310428526179	8	0.977180477150347	longitudinal_comaprison_paired
V...131	PWY-7204: pyridoxal 5'-phosphate salvage II (plants)	0.361310428526179	2	0.977180477150347	longitudinal_comaprison_paired
V...132	PWY-8190: L-glutamate degradation XI (reductive Stickland reaction)	0.361310428526179	2	0.977180477150347	longitudinal_comaprison_paired
V...133	ARO-PWY: chorismate biosynthesis I	0.389404296875	76	1	longitudinal_comaprison_paired
V...134	HISTSYN-PWY: L-histidine biosynthesis	0.389404296875	44	1	longitudinal_comaprison_paired
V...135	P441-PWY: superpathway of N-acetylneuraminate degradation	0.389404296875	44	1	longitudinal_comaprison_paired
V...136	PWY-6147: 6-hydroxymethyl-dihydropterin diphosphate biosynthesis I	0.389404296875	44	1	longitudinal_comaprison_paired
V...137	PWY-7238: sucrose biosynthesis II	0.389404296875	76	1	longitudinal_comaprison_paired
V...138	GLUCOSE1PMETAB-PWY: glucose and glucose-1-phosphate degradation	0.398304593395588	23	1	longitudinal_comaprison_paired
V...139	GLUDEG-I-PWY: GABA shunt	0.401678166469773	33	1	longitudinal_comaprison_paired
V...140	PWY-6284: superpathway of unsaturated fatty acids biosynthesis (E. coli)	0.401678166469773	33	1	longitudinal_comaprison_paired
V...141	TCA: TCA cycle I (prokaryotic)	0.414823067184775	19	1	longitudinal_comaprison_paired
V...142	PWY-5656: mannosylglycerate biosynthesis I	0.41849223344682	4	1	longitudinal_comaprison_paired
V...143	PWY-6992: 1,5-anhydrofructose degradation	0.41849223344682	4	1	longitudinal_comaprison_paired
V...144	FERMENTATION-PWY: mixed acid fermentation	0.42120361328125	75	1	longitudinal_comaprison_paired
V...145	SO4ASSIM-PWY: assimilatory sulfate reduction I	0.42120361328125	75	1	longitudinal_comaprison_paired
V...146	PWY-5004: superpathway of L-citrulline metabolism	0.422678074170635	1	1	longitudinal_comaprison_paired
V...147	PWY-5392: reductive TCA cycle II	0.422678074170635	5	1	longitudinal_comaprison_paired
V...148	PWY-7094: fatty acid salvage	0.422678074170635	1	1	longitudinal_comaprison_paired
V...149	PWY0-1337: oleate &beta;-oxidation	0.422678074170635	1	1	longitudinal_comaprison_paired
V...150	PWY-3841: folate transformations II (plants)	0.45428466796875	46	1	longitudinal_comaprison_paired
V...151	PWY-621: sucrose degradation III (sucrose invertase)	0.45428466796875	74	1	longitudinal_comaprison_paired
V...152	PWY0-162: superpathway of pyrimidine ribonucleotides de novo biosynthesis	0.45428466796875	46	1	longitudinal_comaprison_paired
V...153	ALLANTOINDEG-PWY: superpathway of allantoin degradation in yeast	0.47719661998877	16	1	longitudinal_comaprison_paired
V...154	PWY-5840: superpathway of menaquinol-7 biosynthesis	0.47719661998877	29	1	longitudinal_comaprison_paired
V...155	METH-ACETATE-PWY: methanogenesis from acetate	0.48870849609375	73	1	longitudinal_comaprison_paired
V...156	PWY-5097: L-lysine biosynthesis VI	0.48870849609375	73	1	longitudinal_comaprison_paired
V...157	PWY-5345: superpathway of L-methionine biosynthesis (by sulfhydrylation)	0.48870849609375	73	1	longitudinal_comaprison_paired
V...158	PWY-8187: L-arginine degradation XIII (reductive Stickland reaction)	0.48870849609375	73	1	longitudinal_comaprison_paired
V...159	SULFATE-CYS-PWY: superpathway of sulfate assimilation and cysteine biosynthesis	0.48870849609375	73	1	longitudinal_comaprison_paired
V...160	GALACT-GLUCUROCAT-PWY: superpathway of hexuronide and hexuronate degradation	0.489853845560898	41	1	longitudinal_comaprison_paired
V...161	FASYN-INITIAL-PWY: superpathway of fatty acid biosynthesis initiation (E. coli)	0.504903176723131	30	1	longitudinal_comaprison_paired
V...162	GLUTORN-PWY: L-ornithine biosynthesis I	0.52447509765625	72	1	longitudinal_comaprison_paired
V...163	HEMESYN2-PWY: heme b biosynthesis II (oxygen-independent)	0.52447509765625	48	1	longitudinal_comaprison_paired
V...164	PWY-2942: L-lysine biosynthesis III	0.52447509765625	72	1	longitudinal_comaprison_paired
V...165	PWY-6123: inosine-5'-phosphate biosynthesis I	0.52447509765625	48	1	longitudinal_comaprison_paired
V...166	PWY0-1241: ADP-L-glycero-&beta;-D-manno-heptose biosynthesis	0.52447509765625	48	1	longitudinal_comaprison_paired
V...167	PWY0-1297: superpathway of purine deoxyribonucleosides degradation	0.52447509765625	48	1	longitudinal_comaprison_paired
V...168	PWY-5981: CDP-diacylglycerol biosynthesis III	0.556298461274735	31	1	longitudinal_comaprison_paired
V...169	PWY-5136: fatty acid &beta;-oxidation II (plant peroxisome)	0.5614013671875	49	1	longitudinal_comaprison_paired
V...170	PWY-5913: partial TCA cycle (obligate autotrophs)	0.5614013671875	71	1	longitudinal_comaprison_paired
V...171	PWY-6163: chorismate biosynthesis from 3-dehydroquinate	0.5614013671875	71	1	longitudinal_comaprison_paired
V...172	PWY-6385: peptidoglycan biosynthesis III (mycobacteria)	0.5614013671875	49	1	longitudinal_comaprison_paired
V...173	PWY-6607: guanosine nucleotides degradation I	0.5614013671875	49	1	longitudinal_comaprison_paired
V...174	PWY-6897: thiamine diphosphate salvage II	0.5614013671875	71	1	longitudinal_comaprison_paired
V...175	PWY-6901: superpathway of glucose and xylose degradation	0.5614013671875	49	1	longitudinal_comaprison_paired
V...176	PWY-7199: pyrimidine deoxyribonucleosides salvage	0.5614013671875	49	1	longitudinal_comaprison_paired
V...177	ECASYN-PWY: enterobacterial common antigen biosynthesis	0.583882420770365	7	1	longitudinal_comaprison_paired
V...178	PWY-6160: 3-dehydroquinate biosynthesis II (archaea)	0.583882420770365	7	1	longitudinal_comaprison_paired
V...179	PWY-6165: chorismate biosynthesis II (archaea)	0.583882420770365	7	1	longitudinal_comaprison_paired
V...180	KETOGLUCONMET-PWY: ketogluconate metabolism	0.589638551626567	10	1	longitudinal_comaprison_paired
V...181	PWY-5464: superpathway of cytosolic glycolysis (plants), pyruvate dehydrogenase and TCA cycle	0.589638551626567	10	1	longitudinal_comaprison_paired
V...182	PWY-5747: 2-methylcitrate cycle II	0.589638551626567	5	1	longitudinal_comaprison_paired
V...183	DAPLYSINESYN-PWY: L-lysine biosynthesis I	0.5994873046875	70	1	longitudinal_comaprison_paired
V...184	PWY-7328: superpathway of UDP-glucose-derived O-antigen building blocks biosynthesis	0.5994873046875	50	1	longitudinal_comaprison_paired
V...185	PWY-5918: superpathway of heme b biosynthesis from glutamate	0.610298655976554	22	1	longitudinal_comaprison_paired
V...186	PWY-6293: superpathway of L-cysteine biosynthesis (fungi)	0.62406453246517	22	1	longitudinal_comaprison_paired
V...187	PWY-801: homocysteine and cysteine interconversion	0.62406453246517	22	1	longitudinal_comaprison_paired
V...188	PWY-5690: TCA cycle II (plants and fungi)	0.624700399444191	38	1	longitudinal_comaprison_paired
V...189	REDCITCYC: TCA cycle VI (Helicobacter)	0.635586122278767	27	1	longitudinal_comaprison_paired
V...190	COA-PWY-1: superpathway of coenzyme A biosynthesis III (mammals)	0.638671875	69	1	longitudinal_comaprison_paired
V...191	PWY-6124: inosine-5'-phosphate biosynthesis II	0.638671875	51	1	longitudinal_comaprison_paired
V...192	PWY-6595: superpathway of guanosine nucleotides degradation (plants)	0.638671875	51	1	longitudinal_comaprison_paired
V...193	PWY-6608: guanosine nucleotides degradation III	0.638671875	69	1	longitudinal_comaprison_paired
V...194	PWY-7115: C4 photosynthetic carbon assimilation cycle, NAD-ME type	0.638671875	51	1	longitudinal_comaprison_paired
V...195	PWY-7208: superpathway of pyrimidine nucleobases salvage	0.638671875	51	1	longitudinal_comaprison_paired
V...196	PWY0-1261: anhydromuropeptides recycling I	0.638671875	51	1	longitudinal_comaprison_paired
V...197	ORNDEG-PWY: superpathway of ornithine degradation	0.674986713970489	39	1	longitudinal_comaprison_paired
V...198	PWY-7371: 1,4-dihydroxy-6-naphthoate biosynthesis II	0.674986713970489	13	1	longitudinal_comaprison_paired
V...199	PWY-822: fructan biosynthesis	0.674986713970489	8	1	longitudinal_comaprison_paired
V...200	PPGPPMET-PWY: ppGpp metabolism	0.67877197265625	68	1	longitudinal_comaprison_paired
V...201	PWY-1042: glycolysis IV	0.67877197265625	68	1	longitudinal_comaprison_paired
V...202	PWY-1861: formaldehyde assimilation II (assimilatory RuMP Cycle)	0.67877197265625	68	1	longitudinal_comaprison_paired
V...203	PWY-5484: glycolysis II (from fructose 6-phosphate)	0.67877197265625	52	1	longitudinal_comaprison_paired
V...204	PWY0-1061: superpathway of L-alanine biosynthesis	0.67877197265625	68	1	longitudinal_comaprison_paired
V...205	PWY4FS-7: phosphatidylglycerol biosynthesis I (plastidic)	0.67877197265625	68	1	longitudinal_comaprison_paired
V...206	PWY4FS-8: phosphatidylglycerol biosynthesis II (non-plastidic)	0.67877197265625	68	1	longitudinal_comaprison_paired
V...207	GALACTITOLCAT-PWY: galactitol degradation	0.683480902201426	32	1	longitudinal_comaprison_paired
V...208	MET-SAM-PWY: superpathway of S-adenosyl-L-methionine biosynthesis	0.70642711574737	46	1	longitudinal_comaprison_paired
V...209	PWY-5347: superpathway of L-methionine biosynthesis (transsulfuration)	0.70642711574737	46	1	longitudinal_comaprison_paired
V...210	NAGLIPASYN-PWY: lipid IVA biosynthesis (E. coli)	0.7197265625	53	1	longitudinal_comaprison_paired
V...211	OANTIGEN-PWY: O-antigen building blocks biosynthesis (E. coli)	0.7197265625	53	1	longitudinal_comaprison_paired
V...212	PWY-6470: peptidoglycan biosynthesis V (&beta;-lactam resistance)	0.7197265625	53	1	longitudinal_comaprison_paired
V...213	PWY-7356: thiamine diphosphate salvage IV (yeast)	0.7197265625	67	1	longitudinal_comaprison_paired
V...214	PWY-7851: coenzyme A biosynthesis II (eukaryotic)	0.7197265625	67	1	longitudinal_comaprison_paired
V...215	PWY-8073: lipid IVA biosynthesis (P. putida)	0.7197265625	53	1	longitudinal_comaprison_paired
V...216	PWY66-409: superpathway of purine nucleotide salvage	0.7197265625	53	1	longitudinal_comaprison_paired
V...217	SER-GLYSYN-PWY: superpathway of L-serine and glycine biosynthesis I	0.7197265625	67	1	longitudinal_comaprison_paired
V...218	VALSYN-PWY: L-valine biosynthesis	0.7197265625	67	1	longitudinal_comaprison_paired
V...219	HOMOSER-METSYN-PWY: L-methionine biosynthesis I	0.753610350301361	47	1	longitudinal_comaprison_paired
V...220	METSYN-PWY: superpathway of L-homoserine and L-methionine biosynthesis	0.753610350301361	47	1	longitudinal_comaprison_paired
V...221	PWY-5837: 2-carboxy-1,4-naphthoquinol biosynthesis	0.759765825978067	31	1	longitudinal_comaprison_paired
V...222	GLCMANNANAUT-PWY: superpathway of N-acetylglucosamine, N-acetylmannosamine and N-acetylneuraminate degradation	0.76153564453125	66	1	longitudinal_comaprison_paired
V...223	PHOSLIPSYN-PWY: superpathway of phospholipid biosynthesis I (bacteria)	0.76153564453125	66	1	longitudinal_comaprison_paired
V...224	PWY-6122: 5-aminoimidazole ribonucleotide biosynthesis II	0.76153564453125	54	1	longitudinal_comaprison_paired
V...225	PWY-6277: superpathway of 5-aminoimidazole ribonucleotide biosynthesis	0.76153564453125	54	1	longitudinal_comaprison_paired
V...226	PWY-7221: guanosine ribonucleotides de novo biosynthesis	0.76153564453125	66	1	longitudinal_comaprison_paired
V...227	PWY-724: superpathway of L-lysine, L-threonine and L-methionine biosynthesis II	0.76153564453125	54	1	longitudinal_comaprison_paired
V...228	PYRIDNUCSYN-PWY: NAD de novo biosynthesis I (from aspartate)	0.76153564453125	66	1	longitudinal_comaprison_paired
V...229	RIBOSYN2-PWY: flavin biosynthesis I (bacteria and plants)	0.76153564453125	66	1	longitudinal_comaprison_paired
V...230	PWY-5862: superpathway of demethylmenaquinol-9 biosynthesis	0.787406490666269	9	1	longitudinal_comaprison_paired
V...231	PWY0-1277: 3-phenylpropanoate and 3-(3-hydroxyphenyl)propanoate degradation	0.787406490666269	6	1	longitudinal_comaprison_paired
V...232	AST-PWY: L-arginine degradation II (AST pathway)	0.789268026134281	4	1	longitudinal_comaprison_paired
V...233	CRNFORCAT-PWY: creatinine degradation I	0.789268026134281	4	1	longitudinal_comaprison_paired
V...234	PWY-6876: isopropanol biosynthesis (engineered)	0.789268026134281	2	1	longitudinal_comaprison_paired
V...235	PWY-6920: 6-gingerol analog biosynthesis (engineered)	0.789268026134281	4	1	longitudinal_comaprison_paired
V...236	THREOCAT-PWY: superpathway of L-threonine metabolism	0.789268026134281	4	1	longitudinal_comaprison_paired
V...237	PWY-5723: Rubisco shunt	0.799846105662473	12	1	longitudinal_comaprison_paired
V...238	PWY-7942: 5-oxo-L-proline metabolism	0.799846105662473	16	1	longitudinal_comaprison_paired
V...239	P4-PWY: superpathway of L-lysine, L-threonine and L-methionine biosynthesis I	0.801732212656982	48	1	longitudinal_comaprison_paired
V...240	PWY0-781: aspartate superpathway	0.801732212656982	48	1	longitudinal_comaprison_paired
V...241	ANAEROFRUCAT-PWY: homolactic fermentation	0.803955078125	55	1	longitudinal_comaprison_paired
V...242	P164-PWY: purine nucleobases degradation I (anaerobic)	0.803955078125	65	1	longitudinal_comaprison_paired
V...243	PWY-241: C4 photosynthetic carbon assimilation cycle, NADP-ME type	0.803955078125	65	1	longitudinal_comaprison_paired
V...244	PWY-6387: UDP-N-acetylmuramoyl-pentapeptide biosynthesis I (meso-diaminopimelate containing)	0.803955078125	55	1	longitudinal_comaprison_paired
V...245	PWY-6609: adenine and adenosine salvage III	0.803955078125	65	1	longitudinal_comaprison_paired
V...246	PWY-6700: queuosine biosynthesis I (de novo)	0.803955078125	55	1	longitudinal_comaprison_paired
V...247	PWY-7209: superpathway of pyrimidine ribonucleosides degradation	0.803955078125	65	1	longitudinal_comaprison_paired
V...248	PWY-7383: anaerobic energy metabolism (invertebrates, cytosol)	0.803955078125	55	1	longitudinal_comaprison_paired
V...249	RHAMCAT-PWY: L-rhamnose degradation I	0.803955078125	55	1	longitudinal_comaprison_paired
V...250	PWY0-301: L-ascorbate degradation I (bacterial, anaerobic)	0.812703686128436	20	1	longitudinal_comaprison_paired
V...251	PWY-6168: flavin biosynthesis III (fungi)	0.833634883024682	16	1	longitudinal_comaprison_paired
V...252	PWY-5265: peptidoglycan biosynthesis II (staphylococci)	0.833935414088552	12	1	longitudinal_comaprison_paired
V...253	PWY-561: superpathway of glyoxylate cycle and fatty acid degradation	0.833935414088552	9	1	longitudinal_comaprison_paired
V...254	PWY-6285: superpathway of fatty acids biosynthesis (E. coli)	0.833935414088552	9	1	longitudinal_comaprison_paired
V...255	PWY-821: superpathway of sulfur amino acid biosynthesis (Saccharomyces cerevisiae)	0.833935414088552	9	1	longitudinal_comaprison_paired
V...256	PWY-5838: superpathway of menaquinol-8 biosynthesis I	0.838463781922464	25	1	longitudinal_comaprison_paired
V...257	ARGSYN-PWY: L-arginine biosynthesis I (via L-ornithine)	0.846923828125	56	1	longitudinal_comaprison_paired
V...258	P461-PWY: hexitol fermentation to lactate, formate, ethanol and acetate	0.846923828125	56	1	longitudinal_comaprison_paired
V...259	PANTO-PWY: phosphopantothenate biosynthesis I	0.846923828125	56	1	longitudinal_comaprison_paired
V...260	PANTOSYN-PWY: superpathway of coenzyme A biosynthesis I (bacteria)	0.846923828125	56	1	longitudinal_comaprison_paired
V...261	PENTOSE-P-PWY: pentose phosphate pathway	0.846923828125	56	1	longitudinal_comaprison_paired
V...262	PEPTIDOGLYCANSYN-PWY: peptidoglycan biosynthesis I (meso-diaminopimelate containing)	0.846923828125	56	1	longitudinal_comaprison_paired
V...263	PWY-5384: sucrose degradation IV (sucrose phosphorylase)	0.846923828125	64	1	longitudinal_comaprison_paired
V...264	PWY-6353: purine nucleotides degradation II (aerobic)	0.846923828125	56	1	longitudinal_comaprison_paired
V...265	PWY-6590: superpathway of Clostridium acetobutylicum acidogenic fermentation	0.846923828125	64	1	longitudinal_comaprison_paired
V...266	PWY-6902: chitin degradation II (Vibrio)	0.846923828125	56	1	longitudinal_comaprison_paired
V...267	PWY0-1477: ethanolamine utilization	0.846923828125	56	1	longitudinal_comaprison_paired
V...268	RUMP-PWY: formaldehyde oxidation I	0.846923828125	64	1	longitudinal_comaprison_paired
V...269	SALVADEHYPOX-PWY: adenosine nucleotides degradation II	0.846923828125	56	1	longitudinal_comaprison_paired
V...270	PWY-5138: fatty acid &beta;-oxidation IV (unsaturated, even number)	0.855132140584706	6	1	longitudinal_comaprison_paired
V...271	PWY-5198: factor 420 biosynthesis II (mycobacteria)	0.855132140584706	4	1	longitudinal_comaprison_paired
V...272	PWY-5910: superpathway of geranylgeranyldiphosphate biosynthesis I (via mevalonate)	0.855132140584706	6	1	longitudinal_comaprison_paired
V...273	P124-PWY: Bifidobacterium shunt	0.890380859375	57	1	longitudinal_comaprison_paired
V...274	PWY-4041: &gamma;-glutamyl cycle	0.890380859375	57	1	longitudinal_comaprison_paired
V...275	PWY-7013: (S)-propane-1,2-diol degradation	0.890380859375	63	1	longitudinal_comaprison_paired
V...276	PWY-7117: C4 photosynthetic carbon assimilation cycle, PEPCK type	0.890380859375	57	1	longitudinal_comaprison_paired
V...277	PWY-7234: inosine-5'-phosphate biosynthesis III	0.890380859375	57	1	longitudinal_comaprison_paired
V...278	PWY-7953: UDP-N-acetylmuramoyl-pentapeptide biosynthesis III (meso-diaminopimelate containing)	0.890380859375	57	1	longitudinal_comaprison_paired
V...279	PWY-I9: L-cysteine biosynthesis VI (from L-methionine)	0.890380859375	63	1	longitudinal_comaprison_paired
V...280	GALACTARDEG-PWY: D-galactarate degradation I	0.893903721815722	31	1	longitudinal_comaprison_paired
V...281	GLUCARGALACTSUPER-PWY: superpathway of D-glucarate and D-galactarate degradation	0.893903721815722	31	1	longitudinal_comaprison_paired
V...282	PWY-5022: 4-aminobutanoate degradation V	0.905695442034309	21	1	longitudinal_comaprison_paired
V...283	HEME-BIOSYNTHESIS-II: heme b biosynthesis I (aerobic)	0.906329390836487	37	1	longitudinal_comaprison_paired
V...284	HEME-BIOSYNTHESIS-II-1: heme b biosynthesis V (aerobic)	0.918812683274642	26	1	longitudinal_comaprison_paired
V...285	CENTFERM-PWY: pyruvate fermentation to butanoate	0.93408203125	62	1	longitudinal_comaprison_paired
V...286	COLANSYN-PWY: colanic acid building blocks biosynthesis	0.93408203125	58	1	longitudinal_comaprison_paired
V...287	GLUCUROCAT-PWY: superpathway of &beta;-D-glucuronosides degradation	0.93408203125	58	1	longitudinal_comaprison_paired
V...288	GLYCOLYSIS: glycolysis I (from glucose 6-phosphate)	0.93408203125	58	1	longitudinal_comaprison_paired
V...289	NONMEVIPP-PWY: methylerythritol phosphate pathway I	0.93408203125	62	1	longitudinal_comaprison_paired
V...290	P185-PWY: formaldehyde assimilation III (dihydroxyacetone cycle)	0.93408203125	58	1	longitudinal_comaprison_paired
V...291	PWY-2941: L-lysine biosynthesis II	0.93408203125	58	1	longitudinal_comaprison_paired
V...292	PWY-5005: biotin biosynthesis II	0.93408203125	58	1	longitudinal_comaprison_paired
V...293	PWY-5188: tetrapyrrole biosynthesis I (from glutamate)	0.93408203125	62	1	longitudinal_comaprison_paired
V...294	PWY-5676: acetyl-CoA fermentation to butanoate II	0.93408203125	62	1	longitudinal_comaprison_paired
V...295	PWY-5686: UMP biosynthesis I	0.93408203125	58	1	longitudinal_comaprison_paired
V...296	PWY-6386: UDP-N-acetylmuramoyl-pentapeptide biosynthesis II (lysine-containing)	0.93408203125	58	1	longitudinal_comaprison_paired
V...297	PWY-6628: superpathway of L-phenylalanine biosynthesis	0.93408203125	62	1	longitudinal_comaprison_paired
V...298	PWY-6731: starch degradation III	0.93408203125	58	1	longitudinal_comaprison_paired
V...299	PWY-7790: UMP biosynthesis II	0.93408203125	58	1	longitudinal_comaprison_paired
V...300	PWY-7791: UMP biosynthesis III	0.93408203125	58	1	longitudinal_comaprison_paired
V...301	PWY-8004: Entner-Doudoroff pathway I	0.93408203125	58	1	longitudinal_comaprison_paired
V...302	THRESYN-PWY: superpathway of L-threonine biosynthesis	0.93408203125	62	1	longitudinal_comaprison_paired
V...303	P105-PWY: TCA cycle IV (2-oxoglutarate decarboxylase)	0.944182513250483	19	1	longitudinal_comaprison_paired
V...304	P108-PWY: pyruvate fermentation to propanoate I	0.944182513250483	19	1	longitudinal_comaprison_paired
V...305	PWY-6961: L-ascorbate degradation II (bacterial, aerobic)	0.944182513250483	17	1	longitudinal_comaprison_paired
V...306	PWY-622: starch biosynthesis	0.944284670241126	44	1	longitudinal_comaprison_paired
V...307	PWY-5130: 2-oxobutanoate degradation I	0.949944493522	51	1	longitudinal_comaprison_paired
V...308	GLUCARDEG-PWY: D-glucarate degradation I	0.964541384555568	34	1	longitudinal_comaprison_paired
V...309	PWY-6803: phosphatidylcholine acyl editing	0.964541384555568	34	1	longitudinal_comaprison_paired
V...310	ARGSYNBSUB-PWY: L-arginine biosynthesis II (acetyl cycle)	0.97796630859375	61	1	longitudinal_comaprison_paired
V...311	ASPASN-PWY: superpathway of L-aspartate and L-asparagine biosynthesis	0.97796630859375	61	1	longitudinal_comaprison_paired
V...312	COA-PWY: coenzyme A biosynthesis I (prokaryotic)	0.97796630859375	61	1	longitudinal_comaprison_paired
V...313	GLYCOGENSYNTH-PWY: glycogen biosynthesis I (from ADP-D-Glucose)	0.97796630859375	61	1	longitudinal_comaprison_paired
V...314	PWY-6606: guanosine nucleotides degradation II	0.97796630859375	61	1	longitudinal_comaprison_paired
V...315	PWY-8131: 5'-deoxyadenosine degradation II	0.97796630859375	61	1	longitudinal_comaprison_paired
V...316	PWY0-1479: tRNA processing	0.97796630859375	61	1	longitudinal_comaprison_paired
V...317	GALACTUROCAT-PWY: D-galacturonate degradation I	0.97796630859375	59	1	longitudinal_comaprison_paired
V...318	PWY-6151: S-adenosyl-L-methionine salvage I	0.97796630859375	59	1	longitudinal_comaprison_paired
V...319	PWY-6507: 4-deoxy-L-threo-hex-4-enopyranuronate degradation	0.97796630859375	59	1	longitudinal_comaprison_paired
V...320	UDPNAGSYN-PWY: UDP-N-acetyl-D-glucosamine biosynthesis I	0.97796630859375	59	1	longitudinal_comaprison_paired
V...321	FAO-PWY: fatty acid &beta;-oxidation I (generic)	1	5	1	longitudinal_comaprison_paired
V...322	GLYCOCAT-PWY: glycogen degradation I	1	60	1	longitudinal_comaprison_paired
V...323	HCAMHPDEG-PWY: 3-phenylpropanoate and 3-(3-hydroxyphenyl)propanoate degradation to 2-hydroxypentadienoate	1	8	1	longitudinal_comaprison_paired
V...324	HEXITOLDEGSUPER-PWY: superpathway of hexitol degradation (bacteria)	1	27	1	longitudinal_comaprison_paired
V...325	METHGLYUT-PWY: superpathway of methylglyoxal degradation	1	11	1	longitudinal_comaprison_paired
V...326	NAD-BIOSYNTHESIS-II: NAD salvage pathway III (to nicotinamide riboside)	1	11	1	longitudinal_comaprison_paired
V...327	P122-PWY: heterolactic fermentation	1	3	1	longitudinal_comaprison_paired
V...328	P621-PWY: nylon-6 oligomer degradation	1	5	1	longitudinal_comaprison_paired
V...329	PWY-3001: superpathway of L-isoleucine biosynthesis I	1	60	1	longitudinal_comaprison_paired
V...330	PWY-5189: tetrapyrrole biosynthesis II (from glycine)	1	39	1	longitudinal_comaprison_paired
V...331	PWY-5367: petroselinate biosynthesis	1	45	1	longitudinal_comaprison_paired
V...332	PWY-5675: nitrate reduction V (assimilatory)	1	14	1	longitudinal_comaprison_paired
V...333	PWY-5677: succinate fermentation to butanoate	1	2	1	longitudinal_comaprison_paired
V...334	PWY-5845: superpathway of menaquinol-9 biosynthesis	1	8	1	longitudinal_comaprison_paired
V...335	PWY-5861: superpathway of demethylmenaquinol-8 biosynthesis I	1	27	1	longitudinal_comaprison_paired
V...336	PWY-5897: superpathway of menaquinol-11 biosynthesis	1	28	1	longitudinal_comaprison_paired
V...337	PWY-5898: superpathway of menaquinol-12 biosynthesis	1	28	1	longitudinal_comaprison_paired
V...338	PWY-5899: superpathway of menaquinol-13 biosynthesis	1	28	1	longitudinal_comaprison_paired
V...339	PWY-6121: 5-aminoimidazole ribonucleotide biosynthesis I	1	60	1	longitudinal_comaprison_paired
V...340	PWY-6435: 4-hydroxybenzoate biosynthesis III (plants)	1	14	1	longitudinal_comaprison_paired
V...341	PWY-6531: mannitol cycle	1	28	1	longitudinal_comaprison_paired
V...342	PWY-6549: L-glutamine biosynthesis III	1	60	1	longitudinal_comaprison_paired
V...343	PWY-6690: cinnamate and 3-hydroxycinnamate degradation to 2-hydroxypentadienoate	1	8	1	longitudinal_comaprison_paired
V...344	PWY-6807: xyloglucan degradation II (exoglucanase)	1	5	1	longitudinal_comaprison_paired
V...345	PWY-7211: superpathway of pyrimidine deoxyribonucleotides de novo biosynthesis	1	53	1	longitudinal_comaprison_paired
V...346	PWY-7242: D-fructuronate degradation	1	60	1	longitudinal_comaprison_paired
V...347	PWY-7385: 1,3-propanediol biosynthesis (engineered)	1	3	1	longitudinal_comaprison_paired
V...348	PWY-7761: NAD salvage pathway II (PNC IV cycle)	1	60	1	longitudinal_comaprison_paired
V...349	PWY-7858: (5Z)-dodecenoate biosynthesis II	1	11	1	longitudinal_comaprison_paired
V...350	PWY-922: mevalonate pathway I (eukaryotes and bacteria)	1	8	1	longitudinal_comaprison_paired
V...351	PWY0-1338: polymyxin resistance	1	3	1	longitudinal_comaprison_paired
V...352	PWY0-1415: superpathway of heme b biosynthesis from uroporphyrinogen-III	1	22	1	longitudinal_comaprison_paired
V...353	PWY0-1586: peptidoglycan maturation (meso-diaminopimelate containing)	1	60	1	longitudinal_comaprison_paired
V...354	PWY66-389: phytol degradation	1	10	1	longitudinal_comaprison_paired
V...355	PWY66-391: fatty acid &beta;-oxidation VI (mammalian peroxisome)	1	23	1	longitudinal_comaprison_paired
V...356	TCA-GLYOX-BYPASS: superpathway of glyoxylate bypass and TCA	1	7	1	longitudinal_comaprison_paired
V...357	TRNA-CHARGING-PWY: tRNA charging	1	60	1	longitudinal_comaprison_paired
