# Supplementary material for: The associations between physical activity, microbiome and metabolic adaptation in sedentary overweight adults
Source: Front Nutr. 2026 Feb 2;12:1722274. doi: 10.3389/fnut.2025.1722274 (PMC12908587; doi:10.3389/fnut.2025.1722274)
Supplement: Supplementary file 6 [file Table_2.csv]

Feature	P_Value	Statistic	FDR	experiment
PWY-5695: inosine 5'-phosphate degradation	0.001864802	60	0.665734266	pre_training_comparison
PWY-6317: D-galactose degradation I (Leloir pathway)	0.01041181	8	0.878399378	pre_training_comparison
PWY-5656: mannosylglycerate biosynthesis I	0.012776993	52	0.878399378	pre_training_comparison
GOLPDLCAT-PWY: superpathway of glycerol degradation to 1,3-propanediol	0.014763015	9	0.878399378	pre_training_comparison
PWY-3841: folate transformations II (plants)	0.014763015	55	0.878399378	pre_training_comparison
PWY-6470: peptidoglycan biosynthesis V (&beta;-lactam resistance)	0.014763015	9	0.878399378	pre_training_comparison
PWY0-1241: ADP-L-glycero-&beta;-D-manno-heptose biosynthesis	0.017790329	55	0.880487255	pre_training_comparison
GLCMANNANAUT-PWY: superpathway of N-acetylglucosamine, N-acetylmannosamine and N-acetylneuraminate degradation	0.020668221	10	0.880487255	pre_training_comparison
PWY-7210: pyrimidine deoxyribonucleotides biosynthesis from CTP	0.022921555	10	0.880487255	pre_training_comparison
P164-PWY: purine nucleobases degradation I (anaerobic)	0.028127428	11	0.880487255	pre_training_comparison
PWY-7357: thiamine phosphate formation from pyrithiamine and oxythiamine (yeast)	0.028127428	11	0.880487255	pre_training_comparison
PWY-6992: 1,5-anhydrofructose degradation	0.032474202	48	0.880487255	pre_training_comparison
PWY-822: fructan biosynthesis	0.032474202	16	0.880487255	pre_training_comparison
PWY-6823: molybdopterin biosynthesis	0.037917638	12	0.880487255	pre_training_comparison
PWY-7242: D-fructuronate degradation	0.037917638	12	0.880487255	pre_training_comparison
PWY-7184: pyrimidine deoxyribonucleotides de novo biosynthesis I	0.040421346	12	0.880487255	pre_training_comparison
PWY-5367: petroselinate biosynthesis	0.051339826	13	0.880487255	pre_training_comparison
PWY-7211: superpathway of pyrimidine deoxyribonucleotides de novo biosynthesis	0.051339826	13	0.880487255	pre_training_comparison
PWY-6545: pyrimidine deoxyribonucleotides de novo biosynthesis III	0.05185702	13	0.880487255	pre_training_comparison
GLUCUROCAT-PWY: superpathway of &beta;-D-glucuronosides degradation	0.064957265	14	0.880487255	pre_training_comparison
PWY-1269: CMP-3-deoxy-D-manno-octulosonate biosynthesis	0.064957265	50	0.880487255	pre_training_comparison
PWY-6292: superpathway of L-cysteine biosynthesis (mammalian)	0.064957265	50	0.880487255	pre_training_comparison
PYRIDOXSYN-PWY: pyridoxal 5'-phosphate biosynthesis I	0.064957265	50	0.880487255	pre_training_comparison
PWY-6531: mannitol cycle	0.070461543	49	0.880487255	pre_training_comparison
PWY-5198: factor 420 biosynthesis II (mycobacteria)	0.07644793	44	0.880487255	pre_training_comparison
PWY-6876: isopropanol biosynthesis (engineered)	0.07644793	44	0.880487255	pre_training_comparison
PWY-6920: 6-gingerol analog biosynthesis (engineered)	0.07644793	44	0.880487255	pre_training_comparison
PWY-8190: L-glutamate degradation XI (reductive Stickland reaction)	0.07644793	44	0.880487255	pre_training_comparison
HISDEG-PWY: L-histidine degradation I	0.082983683	49	0.880487255	pre_training_comparison
P441-PWY: superpathway of N-acetylneuraminate degradation	0.082983683	15	0.880487255	pre_training_comparison
PWY0-1296: purine ribonucleosides degradation	0.082983683	15	0.880487255	pre_training_comparison
PWY-6435: 4-hydroxybenzoate biosynthesis III (plants)	0.091125993	46.5	0.880487255	pre_training_comparison
NAGLIPASYN-PWY: lipid IVA biosynthesis (E. coli)	0.102545881	48	0.880487255	pre_training_comparison
PWY-8073: lipid IVA biosynthesis (P. putida)	0.102545881	48	0.880487255	pre_training_comparison
PWY0-845: superpathway of pyridoxal 5'-phosphate biosynthesis and salvage	0.10330797	48	0.880487255	pre_training_comparison
GLUTORN-PWY: L-ornithine biosynthesis I	0.104895105	16	0.880487255	pre_training_comparison
P185-PWY: formaldehyde assimilation III (dihydroxyacetone cycle)	0.104895105	16	0.880487255	pre_training_comparison
P41-PWY: pyruvate fermentation to acetate and (S)-lactate I	0.104895105	16	0.880487255	pre_training_comparison
PWY-5100: pyruvate fermentation to acetate and lactate II	0.104895105	16	0.880487255	pre_training_comparison
PWY-5941: glycogen degradation II	0.104895105	16	0.880487255	pre_training_comparison
PWY-7013: (S)-propane-1,2-diol degradation	0.104895105	16	0.880487255	pre_training_comparison
PWY-7237: myo-, chiro- and scyllo-inositol degradation	0.104895105	16	0.880487255	pre_training_comparison
TCA: TCA cycle I (prokaryotic)	0.111909737	47	0.880487255	pre_training_comparison
NONOXIPENT-PWY: pentose phosphate pathway (non-oxidative branch) I	0.13038073	17	0.880487255	pre_training_comparison
PWY0-1586: peptidoglycan maturation (meso-diaminopimelate containing)	0.13038073	47	0.880487255	pre_training_comparison
P108-PWY: pyruvate fermentation to propanoate I	0.148010694	45	0.880487255	pre_training_comparison
HOMOSER-METSYN-PWY: L-methionine biosynthesis I	0.150120822	18	0.880487255	pre_training_comparison
MET-SAM-PWY: superpathway of S-adenosyl-L-methionine biosynthesis	0.150120822	18	0.880487255	pre_training_comparison
METSYN-PWY: superpathway of L-homoserine and L-methionine biosynthesis	0.150120822	18	0.880487255	pre_training_comparison
P4-PWY: superpathway of L-lysine, L-threonine and L-methionine biosynthesis I	0.150120822	18	0.880487255	pre_training_comparison
PWY-5347: superpathway of L-methionine biosynthesis (transsulfuration)	0.150120822	18	0.880487255	pre_training_comparison
PWY0-781: aspartate superpathway	0.150120822	18	0.880487255	pre_training_comparison
1CMET2-PWY: folate transformations III (E. coli)	0.160528361	46	0.880487255	pre_training_comparison
ANAGLYCOLYSIS-PWY: glycolysis III (from glucose)	0.160528361	18	0.880487255	pre_training_comparison
BIOTIN-BIOSYNTHESIS-PWY: biotin biosynthesis I	0.160528361	46	0.880487255	pre_training_comparison
METH-ACETATE-PWY: methanogenesis from acetate	0.160528361	18	0.880487255	pre_training_comparison
PWY-6519: 8-amino-7-oxononanoate biosynthesis I	0.160528361	46	0.880487255	pre_training_comparison
PWY-6936: seleno-amino acid biosynthesis (plants)	0.160528361	18	0.880487255	pre_training_comparison
PWY-8178: pentose phosphate pathway (non-oxidative branch) II	0.160528361	18	0.880487255	pre_training_comparison
PWY0-1261: anhydromuropeptides recycling I	0.160528361	46	0.880487255	pre_training_comparison
PWY0-1297: superpathway of purine deoxyribonucleosides degradation	0.160528361	18	0.880487255	pre_training_comparison
P122-PWY: heterolactic fermentation	0.17090352	24	0.880487255	pre_training_comparison
PWY-5004: superpathway of L-citrulline metabolism	0.17090352	40	0.880487255	pre_training_comparison
PWY-5392: reductive TCA cycle II	0.17090352	40	0.880487255	pre_training_comparison
PWY-5677: succinate fermentation to butanoate	0.17090352	40	0.880487255	pre_training_comparison
PWY-5723: Rubisco shunt	0.180008444	43	0.880487255	pre_training_comparison
PWY0-42: 2-methylcitrate cycle I	0.180008444	43	0.880487255	pre_training_comparison
FASYN-INITIAL-PWY: superpathway of fatty acid biosynthesis initiation (E. coli)	0.182694471	45	0.880487255	pre_training_comparison
P23-PWY: reductive TCA cycle I	0.183232977	44	0.880487255	pre_training_comparison
PWY-7282: 4-amino-2-methyl-5-diphosphomethylpyrimidine biosynthesis II	0.188937448	45	0.880487255	pre_training_comparison
FASYN-ELONG-PWY: fatty acid elongation -- saturated	0.194871795	45	0.880487255	pre_training_comparison
PWY-1042: glycolysis IV	0.194871795	19	0.880487255	pre_training_comparison
PWY-6527: stachyose degradation	0.194871795	19	0.880487255	pre_training_comparison
PWY-7111: pyruvate fermentation to isobutanol (engineered)	0.194871795	19	0.880487255	pre_training_comparison
PWY-7198: pyrimidine deoxyribonucleotides de novo biosynthesis IV	0.194871795	45	0.880487255	pre_training_comparison
PWY-724: superpathway of L-lysine, L-threonine and L-methionine biosynthesis II	0.194871795	19	0.880487255	pre_training_comparison
PWY-7663: gondoate biosynthesis (anaerobic)	0.194871795	45	0.880487255	pre_training_comparison
PWY-7664: oleate biosynthesis IV (anaerobic)	0.194871795	45	0.880487255	pre_training_comparison
PWY0-862: (5Z)-dodecenoate biosynthesis I	0.194871795	45	0.880487255	pre_training_comparison
PWY-5675: nitrate reduction V (assimilatory)	0.214338459	41.5	0.880487255	pre_training_comparison
POLYAMINSYN3-PWY: superpathway of polyamine biosynthesis II	0.220234759	20	0.880487255	pre_training_comparison
PWY-6922: L-N&delta;-acetylornithine biosynthesis	0.225114315	42	0.880487255	pre_training_comparison
COBALSYN-PWY: superpathway of adenosylcobalamin salvage from cobinamide I	0.234498834	20	0.880487255	pre_training_comparison
NONMEVIPP-PWY: methylerythritol phosphate pathway I	0.234498834	44	0.880487255	pre_training_comparison
PWY-5505: L-glutamate and L-glutamine biosynthesis	0.234498834	44	0.880487255	pre_training_comparison
PWY-5913: partial TCA cycle (obligate autotrophs)	0.234498834	44	0.880487255	pre_training_comparison
PWY-6305: superpathway of putrescine biosynthesis	0.234498834	44	0.880487255	pre_training_comparison
PWY-7761: NAD salvage pathway II (PNC IV cycle)	0.234498834	44	0.880487255	pre_training_comparison
PWY-7312: dTDP-&beta;-D-fucofuranose biosynthesis	0.251613913	42	0.880487255	pre_training_comparison
GLUCARDEG-PWY: D-glucarate degradation I	0.261956202	42.5	0.880487255	pre_training_comparison
FOLSYN-PWY: superpathway of tetrahydrofolate biosynthesis and salvage	0.263010572	21	0.880487255	pre_training_comparison
PWY-6612: superpathway of tetrahydrofolate biosynthesis	0.263010572	21	0.880487255	pre_training_comparison
PWY-6284: superpathway of unsaturated fatty acids biosynthesis (E. coli)	0.268735937	21	0.880487255	pre_training_comparison
PWY-5840: superpathway of menaquinol-7 biosynthesis	0.269699624	23.5	0.880487255	pre_training_comparison
PWY-5022: 4-aminobutanoate degradation V	0.271588674	42	0.880487255	pre_training_comparison
ARO-PWY: chorismate biosynthesis I	0.278632479	21	0.880487255	pre_training_comparison
DAPLYSINESYN-PWY: L-lysine biosynthesis I	0.278632479	43	0.880487255	pre_training_comparison
GLYCOLYSIS-E-D: superpathway of glycolysis and the Entner-Doudoroff pathway	0.278632479	43	0.880487255	pre_training_comparison
PPGPPMET-PWY: ppGpp metabolism	0.278632479	21	0.880487255	pre_training_comparison
PWY-5989: stearate biosynthesis II (bacteria and plants)	0.278632479	43	0.880487255	pre_training_comparison
PWY-6282: palmitoleate biosynthesis I (from (5Z)-dodec-5-enoate)	0.278632479	43	0.880487255	pre_training_comparison
PWY-6628: superpathway of L-phenylalanine biosynthesis	0.278632479	43	0.880487255	pre_training_comparison
PWY-7199: pyrimidine deoxyribonucleosides salvage	0.278632479	43	0.880487255	pre_training_comparison
PWY-7345: superpathway of anaerobic sucrose degradation	0.278632479	43	0.880487255	pre_training_comparison
PWY-8131: 5'-deoxyadenosine degradation II	0.278632479	21	0.880487255	pre_training_comparison
PWY0-162: superpathway of pyrimidine ribonucleotides de novo biosynthesis	0.278632479	43	0.880487255	pre_training_comparison
PWY66-409: superpathway of purine nucleotide salvage	0.278632479	21	0.880487255	pre_training_comparison
RHAMCAT-PWY: L-rhamnose degradation I	0.278632479	21	0.880487255	pre_training_comparison
HEME-BIOSYNTHESIS-II-1: heme b biosynthesis V (aerobic)	0.297640585	42	0.880487255	pre_training_comparison
PWY-7254: TCA cycle VII (acetate-producers)	0.297640585	42	0.880487255	pre_training_comparison
PWY-7196: superpathway of pyrimidine ribonucleosides salvage	0.305004521	41	0.880487255	pre_training_comparison
PWY-7883: anhydromuropeptides recycling II	0.312686224	41.5	0.880487255	pre_training_comparison
P42-PWY: incomplete reductive TCA cycle	0.316997509	42	0.880487255	pre_training_comparison
FUC-RHAMCAT-PWY: superpathway of fucose and rhamnose degradation	0.318068967	22	0.880487255	pre_training_comparison
PWY-5104: L-isoleucine biosynthesis IV	0.32527098	41	0.880487255	pre_training_comparison
PWY-6906: chitin derivatives degradation	0.32527098	41	0.880487255	pre_training_comparison
PEPTIDOGLYCANSYN-PWY: peptidoglycan biosynthesis I (meso-diaminopimelate containing)	0.328205128	42	0.880487255	pre_training_comparison
PWY-6125: superpathway of guanosine nucleotides de novo biosynthesis II	0.328205128	42	0.880487255	pre_training_comparison
PWY-6126: superpathway of adenosine nucleotides de novo biosynthesis II	0.328205128	42	0.880487255	pre_training_comparison
PWY-6385: peptidoglycan biosynthesis III (mycobacteria)	0.328205128	42	0.880487255	pre_training_comparison
PWY-6606: guanosine nucleotides degradation II	0.328205128	22	0.880487255	pre_training_comparison
PWY-6969: TCA cycle V (2-oxoglutarate synthase)	0.328205128	42	0.880487255	pre_training_comparison
PWY-7220: adenosine deoxyribonucleotides de novo biosynthesis II	0.328205128	42	0.880487255	pre_training_comparison
PWY-7222: guanosine deoxyribonucleotides de novo biosynthesis II	0.328205128	42	0.880487255	pre_training_comparison
PWY-7228: superpathway of guanosine nucleotides de novo biosynthesis I	0.328205128	42	0.880487255	pre_training_comparison
PWY-7560: methylerythritol phosphate pathway II	0.328205128	22	0.880487255	pre_training_comparison
PWY-841: superpathway of purine nucleotides de novo biosynthesis I	0.328205128	42	0.880487255	pre_training_comparison
PYRIDNUCSYN-PWY: NAD de novo biosynthesis I (from aspartate)	0.328205128	42	0.880487255	pre_training_comparison
TRNA-CHARGING-PWY: tRNA charging	0.328205128	42	0.880487255	pre_training_comparison
PWY-6168: flavin biosynthesis III (fungi)	0.365421558	40	0.880487255	pre_training_comparison
GALACTARDEG-PWY: D-galactarate degradation I	0.369492921	40.5	0.880487255	pre_training_comparison
GLUCARGALACTSUPER-PWY: superpathway of D-glucarate and D-galactarate degradation	0.369492921	40.5	0.880487255	pre_training_comparison
ORNDEG-PWY: superpathway of ornithine degradation	0.37061834	41	0.880487255	pre_training_comparison
GLUDEG-I-PWY: GABA shunt	0.371677447	23	0.880487255	pre_training_comparison
CRNFORCAT-PWY: creatinine degradation I	0.381573906	28	0.880487255	pre_training_comparison
DENOVOPURINE2-PWY: superpathway of purine nucleotides de novo biosynthesis II	0.381573906	28	0.880487255	pre_training_comparison
PRPP-PWY: superpathway of histidine, purine, and pyrimidine biosynthesis	0.381573906	28	0.880487255	pre_training_comparison
PWY-5850: superpathway of menaquinol-6 biosynthesis	0.381573906	28	0.880487255	pre_training_comparison
PWY-5860: superpathway of demethylmenaquinol-6 biosynthesis I	0.381573906	28	0.880487255	pre_training_comparison
PWY-5896: superpathway of menaquinol-10 biosynthesis	0.381573906	28	0.880487255	pre_training_comparison
PWY-5920: superpathway of heme b biosynthesis from glycine	0.381573906	28	0.880487255	pre_training_comparison
PWY-6160: 3-dehydroquinate biosynthesis II (archaea)	0.381573906	28	0.880487255	pre_training_comparison
PWY-6165: chorismate biosynthesis II (archaea)	0.381573906	28	0.880487255	pre_training_comparison
PWY-7187: pyrimidine deoxyribonucleotides de novo biosynthesis II	0.381573906	28	0.880487255	pre_training_comparison
COMPLETE-ARO-PWY: superpathway of aromatic amino acid biosynthesis	0.382284382	23	0.880487255	pre_training_comparison
PWY-6630: superpathway of L-tyrosine biosynthesis	0.382284382	23	0.880487255	pre_training_comparison
PWY-6731: starch degradation III	0.382284382	23	0.880487255	pre_training_comparison
PWY-6902: chitin degradation II (Vibrio)	0.382284382	23	0.880487255	pre_training_comparison
PWY-7197: pyrimidine deoxyribonucleotide phosphorylation	0.382284382	41	0.880487255	pre_training_comparison
PWY-7208: superpathway of pyrimidine nucleobases salvage	0.382284382	41	0.880487255	pre_training_comparison
PWY-7229: superpathway of adenosine nucleotides de novo biosynthesis I	0.382284382	41	0.880487255	pre_training_comparison
PWY-7383: anaerobic energy metabolism (invertebrates, cytosol)	0.382284382	41	0.880487255	pre_training_comparison
PWY0-1477: ethanolamine utilization	0.382284382	41	0.880487255	pre_training_comparison
PWY66-429: fatty acid biosynthesis initiation (mitochondria)	0.382284382	23	0.880487255	pre_training_comparison
RIBOSYN2-PWY: flavin biosynthesis I (bacteria and plants)	0.382284382	23	0.880487255	pre_training_comparison
PWY-7315: dTDP-N-acetylthomosamine biosynthesis	0.40046755	40.5	0.881137112	pre_training_comparison
HCAMHPDEG-PWY: 3-phenylpropanoate and 3-(3-hydroxyphenyl)propanoate degradation to 2-hydroxypentadienoate	0.406552852	39	0.881137112	pre_training_comparison
PWY-6690: cinnamate and 3-hydroxycinnamate degradation to 2-hydroxypentadienoate	0.406552852	39	0.881137112	pre_training_comparison
NAD-BIOSYNTHESIS-II: NAD salvage pathway III (to nicotinamide riboside)	0.407774761	38.5	0.881137112	pre_training_comparison
PWY-5747: 2-methylcitrate cycle II	0.407774761	38.5	0.881137112	pre_training_comparison
PWY-6285: superpathway of fatty acids biosynthesis (E. coli)	0.407774761	38.5	0.881137112	pre_training_comparison
PWY-7858: (5Z)-dodecenoate biosynthesis II	0.407774761	38.5	0.881137112	pre_training_comparison
PWY-7942: 5-oxo-L-proline metabolism	0.407774761	38.5	0.881137112	pre_training_comparison
PWY-922: mevalonate pathway I (eukaryotes and bacteria)	0.407774761	38.5	0.881137112	pre_training_comparison
GLYOXYLATE-BYPASS: glyoxylate cycle	0.429536845	24	0.881137112	pre_training_comparison
PWY66-391: fatty acid &beta;-oxidation VI (mammalian peroxisome)	0.432802484	39	0.881137112	pre_training_comparison
ARGININE-SYN4-PWY: L-ornithine biosynthesis II	0.441802642	40	0.881137112	pre_training_comparison
DTDPRHAMSYN-PWY: dTDP-&beta;-L-rhamnose biosynthesis	0.441802642	40	0.881137112	pre_training_comparison
GLYCOGENSYNTH-PWY: glycogen biosynthesis I (from ADP-D-Glucose)	0.441802642	24	0.881137112	pre_training_comparison
LACTOSECAT-PWY: lactose and galactose degradation I	0.441802642	24	0.881137112	pre_training_comparison
PENTOSE-P-PWY: pentose phosphate pathway	0.441802642	40	0.881137112	pre_training_comparison
PWY-5154: L-arginine biosynthesis III (via N-acetyl-L-citrulline)	0.441802642	40	0.881137112	pre_training_comparison
PWY-5973: cis-vaccenate biosynthesis	0.441802642	40	0.881137112	pre_training_comparison
PWY-6121: 5-aminoimidazole ribonucleotide biosynthesis I	0.441802642	24	0.881137112	pre_training_comparison
PWY-6123: inosine-5'-phosphate biosynthesis I	0.441802642	24	0.881137112	pre_training_comparison
PWY-6901: superpathway of glucose and xylose degradation	0.441802642	40	0.881137112	pre_training_comparison
PWY-7117: C4 photosynthetic carbon assimilation cycle, PEPCK type	0.441802642	40	0.881137112	pre_training_comparison
PWY66-399: gluconeogenesis III	0.441802642	40	0.881137112	pre_training_comparison
VALSYN-PWY: L-valine biosynthesis	0.441802642	24	0.881137112	pre_training_comparison
PWY0-1277: 3-phenylpropanoate and 3-(3-hydroxyphenyl)propanoate degradation	0.482500425	38	0.888738847	pre_training_comparison
KETOGLUCONMET-PWY: ketogluconate metabolism	0.488142934	27	0.888738847	pre_training_comparison
PWY-7371: 1,4-dihydroxy-6-naphthoate biosynthesis II	0.488142934	37	0.888738847	pre_training_comparison
TCA-GLYOX-BYPASS: superpathway of glyoxylate bypass and TCA	0.488142934	37	0.888738847	pre_training_comparison
PWY-5497: purine nucleobases degradation II (anaerobic)	0.488370849	39	0.888738847	pre_training_comparison
PWY-5345: superpathway of L-methionine biosynthesis (by sulfhydrylation)	0.49356279	39	0.888738847	pre_training_comparison
PWY-5971: palmitate biosynthesis (type II fatty acid synthase)	0.49356279	25	0.888738847	pre_training_comparison
PWY-6595: superpathway of guanosine nucleotides degradation (plants)	0.49356279	39	0.888738847	pre_training_comparison
PWY-6607: guanosine nucleotides degradation I	0.49356279	39	0.888738847	pre_training_comparison
SO4ASSIM-PWY: assimilatory sulfate reduction I	0.49356279	39	0.888738847	pre_training_comparison
SULFATE-CYS-PWY: superpathway of sulfate assimilation and cysteine biosynthesis	0.49356279	39	0.888738847	pre_training_comparison
CALVIN-PWY: Calvin-Benson-Bassham cycle	0.505361305	25	0.888738847	pre_training_comparison
GLYCOCAT-PWY: glycogen degradation I	0.505361305	39	0.888738847	pre_training_comparison
ILEUSYN-PWY: L-isoleucine biosynthesis I (from threonine)	0.505361305	25	0.888738847	pre_training_comparison
PANTO-PWY: phosphopantothenate biosynthesis I	0.505361305	39	0.888738847	pre_training_comparison
PWY-5030: L-histidine degradation III	0.505361305	39	0.888738847	pre_training_comparison
PWY-5097: L-lysine biosynthesis VI	0.505361305	25	0.888738847	pre_training_comparison
PWY-6124: inosine-5'-phosphate biosynthesis II	0.505361305	25	0.888738847	pre_training_comparison
PWY-6270: isoprene biosynthesis I	0.505361305	25	0.888738847	pre_training_comparison
PWY-6386: UDP-N-acetylmuramoyl-pentapeptide biosynthesis II (lysine-containing)	0.505361305	39	0.888738847	pre_training_comparison
PWY-6549: L-glutamine biosynthesis III	0.505361305	39	0.888738847	pre_training_comparison
PWY-6588: pyruvate fermentation to acetone	0.505361305	25	0.888738847	pre_training_comparison
PWY-7356: thiamine diphosphate salvage IV (yeast)	0.505361305	39	0.888738847	pre_training_comparison
THISYNARA-PWY: superpathway of thiamine diphosphate biosynthesis III (eukaryotes)	0.505361305	25	0.888738847	pre_training_comparison
PWY0-166: superpathway of pyrimidine deoxyribonucleotides de novo biosynthesis (E. coli)	0.524449722	26	0.917787013	pre_training_comparison
PWY0-301: L-ascorbate degradation I (bacterial, anaerobic)	0.546523732	38	0.928640508	pre_training_comparison
PWY-5981: CDP-diacylglycerol biosynthesis III	0.557672607	38	0.928640508	pre_training_comparison
PWY-6859: all-trans-farnesol biosynthesis	0.560627215	26	0.928640508	pre_training_comparison
PWY-7392: taxadiene biosynthesis (engineered)	0.560627215	26	0.928640508	pre_training_comparison
PWY-4984: urea cycle	0.563236627	26	0.928640508	pre_training_comparison
PWY-821: superpathway of sulfur amino acid biosynthesis (Saccharomyces cerevisiae)	0.565563098	27	0.928640508	pre_training_comparison
HSERMETANA-PWY: L-methionine biosynthesis III	0.573737374	26	0.928640508	pre_training_comparison
PWY-5136: fatty acid &beta;-oxidation II (plant peroxisome)	0.573737374	38	0.928640508	pre_training_comparison
PWY-5667: CDP-diacylglycerol biosynthesis I	0.573737374	26	0.928640508	pre_training_comparison
PWY-6353: purine nucleotides degradation II (aerobic)	0.573737374	26	0.928640508	pre_training_comparison
PWY-6387: UDP-N-acetylmuramoyl-pentapeptide biosynthesis I (meso-diaminopimelate containing)	0.573737374	38	0.928640508	pre_training_comparison
PWY-6608: guanosine nucleotides degradation III	0.573737374	26	0.928640508	pre_training_comparison
PWY-6897: thiamine diphosphate salvage II	0.573737374	26	0.928640508	pre_training_comparison
PWY-7221: guanosine ribonucleotides de novo biosynthesis	0.573737374	38	0.928640508	pre_training_comparison
PWY-7977: L-methionine biosynthesis IV	0.573737374	26	0.928640508	pre_training_comparison
PWY0-1319: CDP-diacylglycerol biosynthesis II	0.573737374	26	0.928640508	pre_training_comparison
REDCITCYC: TCA cycle VI (Helicobacter)	0.574872696	37.5	0.928640508	pre_training_comparison
PWY0-1221: putrescine degradation II	0.589744362	36	0.948372691	pre_training_comparison
PWY-6961: L-ascorbate degradation II (bacterial, aerobic)	0.602524352	37	0.962196207	pre_training_comparison
PWY-7118: chitin deacetylation	0.627500806	27	0.962196207	pre_training_comparison
PWY-622: starch biosynthesis	0.635506557	37	0.962196207	pre_training_comparison
ARGSYNBSUB-PWY: L-arginine biosynthesis II (acetyl cycle)	0.645376845	27	0.962196207	pre_training_comparison
HISTSYN-PWY: L-histidine biosynthesis	0.645376845	27	0.962196207	pre_training_comparison
PWY-241: C4 photosynthetic carbon assimilation cycle, NADP-ME type	0.645376845	37	0.962196207	pre_training_comparison
PWY-5005: biotin biosynthesis II	0.645376845	27	0.962196207	pre_training_comparison
PWY-5188: tetrapyrrole biosynthesis I (from glutamate)	0.645376845	27	0.962196207	pre_training_comparison
PWY-5384: sucrose degradation IV (sucrose phosphorylase)	0.645376845	27	0.962196207	pre_training_comparison
PWY-5659: GDP-mannose biosynthesis	0.645376845	27	0.962196207	pre_training_comparison
PWY-6147: 6-hydroxymethyl-dihydropterin diphosphate biosynthesis I	0.645376845	37	0.962196207	pre_training_comparison
PWY-6151: S-adenosyl-L-methionine salvage I	0.645376845	27	0.962196207	pre_training_comparison
PWY-6163: chorismate biosynthesis from 3-dehydroquinate	0.645376845	27	0.962196207	pre_training_comparison
PWY-6590: superpathway of Clostridium acetobutylicum acidogenic fermentation	0.645376845	27	0.962196207	pre_training_comparison
PWY-6700: queuosine biosynthesis I (de novo)	0.645376845	37	0.962196207	pre_training_comparison
PWY-8004: Entner-Doudoroff pathway I	0.645376845	37	0.962196207	pre_training_comparison
PYRIDNUCSAL-PWY: NAD salvage pathway I (PNC VI cycle)	0.645376845	37	0.962196207	pre_training_comparison
ALLANTOINDEG-PWY: superpathway of allantoin degradation in yeast	0.653639569	36.5	0.962196207	pre_training_comparison
GLYCOL-GLYOXDEG-PWY: superpathway of glycol metabolism and degradation	0.654940275	36	0.962196207	pre_training_comparison
PWY-6293: superpathway of L-cysteine biosynthesis (fungi)	0.654940275	36	0.962196207	pre_training_comparison
PWY-801: homocysteine and cysteine interconversion	0.654940275	36	0.962196207	pre_training_comparison
P105-PWY: TCA cycle IV (2-oxoglutarate decarboxylase)	0.685443483	36	0.967525457	pre_training_comparison
GLYCOLYSIS-TCA-GLYOX-BYPASS: superpathway of glycolysis, pyruvate dehydrogenase, TCA, and glyoxylate bypass	0.700128127	35	0.967525457	pre_training_comparison
PWY-5845: superpathway of menaquinol-9 biosynthesis	0.700128127	35	0.967525457	pre_training_comparison
PWY-5855: ubiquinol-7 biosynthesis (early decarboxylation)	0.700128127	35	0.967525457	pre_training_comparison
PWY-5862: superpathway of demethylmenaquinol-9 biosynthesis	0.700128127	35	0.967525457	pre_training_comparison
PWY-6572: chondroitin sulfate degradation I (bacterial)	0.700128127	35	0.967525457	pre_training_comparison
PWY-6807: xyloglucan degradation II (exoglucanase)	0.700128127	35	0.967525457	pre_training_comparison
PWY-7094: fatty acid salvage	0.700128127	35	0.967525457	pre_training_comparison
PWY-7204: pyridoxal 5'-phosphate salvage II (plants)	0.700128127	35	0.967525457	pre_training_comparison
PWY-5918: superpathway of heme b biosynthesis from glutamate	0.701191263	36	0.967525457	pre_training_comparison
HEME-BIOSYNTHESIS-II: heme b biosynthesis I (aerobic)	0.70586544	36	0.967525457	pre_training_comparison
POLYISOPRENSYN-PWY: polyisoprenoid biosynthesis (E. coli)	0.71115417	28	0.967525457	pre_training_comparison
RUMP-PWY: formaldehyde oxidation I	0.712381604	28	0.967525457	pre_training_comparison
ARGSYN-PWY: L-arginine biosynthesis I (via L-ornithine)	0.720901321	28	0.967525457	pre_training_comparison
CENTFERM-PWY: pyruvate fermentation to butanoate	0.720901321	28	0.967525457	pre_training_comparison
COA-PWY-1: superpathway of coenzyme A biosynthesis III (mammals)	0.720901321	28	0.967525457	pre_training_comparison
FERMENTATION-PWY: mixed acid fermentation	0.720901321	28	0.967525457	pre_training_comparison
OANTIGEN-PWY: O-antigen building blocks biosynthesis (E. coli)	0.720901321	36	0.967525457	pre_training_comparison
PWY-6703: preQ0 biosynthesis	0.720901321	36	0.967525457	pre_training_comparison
PWY-7234: inosine-5'-phosphate biosynthesis III	0.720901321	36	0.967525457	pre_training_comparison
PWY-7238: sucrose biosynthesis II	0.720901321	28	0.967525457	pre_training_comparison
PWY-7953: UDP-N-acetylmuramoyl-pentapeptide biosynthesis III (meso-diaminopimelate containing)	0.720901321	36	0.967525457	pre_training_comparison
PWY-8187: L-arginine degradation XIII (reductive Stickland reaction)	0.720901321	36	0.967525457	pre_training_comparison
PWY-6803: phosphatidylcholine acyl editing	0.736468328	35.5	0.98471608	pre_training_comparison
DARABCATK12-PWY: D-arabinose degradation I	0.749558783	35	0.996661613	pre_training_comparison
PWY0-1298: superpathway of pyrimidine deoxyribonucleosides degradation	0.792746527	35	0.996661613	pre_training_comparison
ASPASN-PWY: superpathway of L-aspartate and L-asparagine biosynthesis	0.798445998	29	0.996661613	pre_training_comparison
FUCCAT-PWY: fucose degradation	0.798445998	29	0.996661613	pre_training_comparison
HEMESYN2-PWY: heme b biosynthesis II (oxygen-independent)	0.798445998	35	0.996661613	pre_training_comparison
P124-PWY: Bifidobacterium shunt	0.798445998	35	0.996661613	pre_training_comparison
PHOSLIPSYN-PWY: superpathway of phospholipid biosynthesis I (bacteria)	0.798445998	29	0.996661613	pre_training_comparison
PWY-1861: formaldehyde assimilation II (assimilatory RuMP Cycle)	0.798445998	29	0.996661613	pre_training_comparison
PWY-5103: L-isoleucine biosynthesis III	0.798445998	29	0.996661613	pre_training_comparison
PWY-5686: UMP biosynthesis I	0.798445998	35	0.996661613	pre_training_comparison
PWY-6122: 5-aminoimidazole ribonucleotide biosynthesis II	0.798445998	29	0.996661613	pre_training_comparison
PWY-6277: superpathway of 5-aminoimidazole ribonucleotide biosynthesis	0.798445998	29	0.996661613	pre_training_comparison
PWY-6895: superpathway of thiamine diphosphate biosynthesis II	0.798445998	35	0.996661613	pre_training_comparison
PWY-7790: UMP biosynthesis II	0.798445998	35	0.996661613	pre_training_comparison
PWY-7791: UMP biosynthesis III	0.798445998	35	0.996661613	pre_training_comparison
PWY4FS-7: phosphatidylglycerol biosynthesis I (plastidic)	0.798445998	29	0.996661613	pre_training_comparison
PWY4FS-8: phosphatidylglycerol biosynthesis II (non-plastidic)	0.798445998	29	0.996661613	pre_training_comparison
SALVADEHYPOX-PWY: adenosine nucleotides degradation II	0.798445998	29	0.996661613	pre_training_comparison
UDPNAGSYN-PWY: UDP-N-acetyl-D-glucosamine biosynthesis I	0.798445998	35	0.996661613	pre_training_comparison
METHGLYUT-PWY: superpathway of methylglyoxal degradation	0.80927968	29.5	1	pre_training_comparison
PWY-561: superpathway of glyoxylate cycle and fatty acid degradation	0.8360458	34	1	pre_training_comparison
PWY0-1415: superpathway of heme b biosynthesis from uroporphyrinogen-III	0.848108249	34	1	pre_training_comparison
PWY-5189: tetrapyrrole biosynthesis II (from glycine)	0.862186694	30	1	pre_training_comparison
PWY-5130: 2-oxobutanoate degradation I	0.872959425	34	1	pre_training_comparison
ARG+POLYAMINE-SYN: superpathway of arginine and polyamine biosynthesis	0.878477078	34	1	pre_training_comparison
BRANCHED-CHAIN-AA-SYN-PWY: superpathway of branched chain amino acid biosynthesis	0.878477078	30	1	pre_training_comparison
COA-PWY: coenzyme A biosynthesis I (prokaryotic)	0.878477078	30	1	pre_training_comparison
PANTOSYN-PWY: superpathway of coenzyme A biosynthesis I (bacteria)	0.878477078	30	1	pre_training_comparison
POLYAMSYN-PWY: superpathway of polyamine biosynthesis I	0.878477078	34	1	pre_training_comparison
PWY-3001: superpathway of L-isoleucine biosynthesis I	0.878477078	30	1	pre_training_comparison
PWY-4041: &gamma;-glutamyl cycle	0.878477078	30	1	pre_training_comparison
PWY-5121: superpathway of geranylgeranyl diphosphate biosynthesis II (via MEP)	0.878477078	34	1	pre_training_comparison
PWY-6609: adenine and adenosine salvage III	0.878477078	34	1	pre_training_comparison
PWY-7323: superpathway of GDP-mannose-derived O-antigen building blocks biosynthesis	0.878477078	34	1	pre_training_comparison
PWY-7456: &beta;-(1,4)-mannan degradation	0.878477078	34	1	pre_training_comparison
SER-GLYSYN-PWY: superpathway of L-serine and glycine biosynthesis I	0.878477078	30	1	pre_training_comparison
PWY-5838: superpathway of menaquinol-8 biosynthesis I	0.903946324	33.5	1	pre_training_comparison
PWY-5861: superpathway of demethylmenaquinol-8 biosynthesis I	0.903946324	33.5	1	pre_training_comparison
PWY-5897: superpathway of menaquinol-11 biosynthesis	0.903946324	33.5	1	pre_training_comparison
PWY-5898: superpathway of menaquinol-12 biosynthesis	0.903946324	33.5	1	pre_training_comparison
PWY-5899: superpathway of menaquinol-13 biosynthesis	0.903946324	33.5	1	pre_training_comparison
PWY66-389: phytol degradation	0.903946324	30.5	1	pre_training_comparison
GLUCOSE1PMETAB-PWY: glucose and glucose-1-phosphate degradation	0.957001781	33	1	pre_training_comparison
GALACT-GLUCUROCAT-PWY: superpathway of hexuronide and hexuronate degradation	0.957998324	33	1	pre_training_comparison
ANAEROFRUCAT-PWY: homolactic fermentation	0.959129759	31	1	pre_training_comparison
GLYCOLYSIS: glycolysis I (from glucose 6-phosphate)	0.959129759	31	1	pre_training_comparison
P161-PWY: acetylene degradation (anaerobic)	0.959129759	31	1	pre_training_comparison
P461-PWY: hexitol fermentation to lactate, formate, ethanol and acetate	0.959129759	31	1	pre_training_comparison
PWY-5484: glycolysis II (from fructose 6-phosphate)	0.959129759	31	1	pre_training_comparison
PWY0-1479: tRNA processing	0.959129759	31	1	pre_training_comparison
PWY4LZ-257: superpathway of fermentation (Chlamydomonas reinhardtii)	0.959129759	31	1	pre_training_comparison
COLANSYN-PWY: colanic acid building blocks biosynthesis	0.959129759	33	1	pre_training_comparison
PWY-2941: L-lysine biosynthesis II	0.959129759	33	1	pre_training_comparison
PWY-5676: acetyl-CoA fermentation to butanoate II	0.959129759	33	1	pre_training_comparison
PWY-7328: superpathway of UDP-glucose-derived O-antigen building blocks biosynthesis	0.959129759	33	1	pre_training_comparison
PWY-I9: L-cysteine biosynthesis VI (from L-methionine)	0.959129759	33	1	pre_training_comparison
PWY0-1061: superpathway of L-alanine biosynthesis	0.959129759	33	1	pre_training_comparison
AST-PWY: L-arginine degradation II (AST pathway)	1	32.5	1	pre_training_comparison
CITRULBIO-PWY: L-citrulline biosynthesis	1	32	1	pre_training_comparison
ECASYN-PWY: enterobacterial common antigen biosynthesis	1	31.5	1	pre_training_comparison
FAO-PWY: fatty acid &beta;-oxidation I (generic)	1	32	1	pre_training_comparison
GALACTITOLCAT-PWY: galactitol degradation	1	32	1	pre_training_comparison
GALACTUROCAT-PWY: D-galacturonate degradation I	1	32	1	pre_training_comparison
GLUCONEO-PWY: gluconeogenesis I	1	32	1	pre_training_comparison
HEXITOLDEGSUPER-PWY: superpathway of hexitol degradation (bacteria)	1	32	1	pre_training_comparison
P125-PWY: superpathway of (R,R)-butanediol biosynthesis	1	31.5	1	pre_training_comparison
P621-PWY: nylon-6 oligomer degradation	1	31.5	1	pre_training_comparison
PWY-2942: L-lysine biosynthesis III	1	32	1	pre_training_comparison
PWY-5138: fatty acid &beta;-oxidation IV (unsaturated, even number)	1	32	1	pre_training_comparison
PWY-5265: peptidoglycan biosynthesis II (staphylococci)	1	32	1	pre_training_comparison
PWY-5464: superpathway of cytosolic glycolysis (plants), pyruvate dehydrogenase and TCA cycle	1	31.5	1	pre_training_comparison
PWY-5690: TCA cycle II (plants and fungi)	1	32	1	pre_training_comparison
PWY-5837: 2-carboxy-1,4-naphthoquinol biosynthesis	1	31.5	1	pre_training_comparison
PWY-5910: superpathway of geranylgeranyldiphosphate biosynthesis I (via mevalonate)	1	31.5	1	pre_training_comparison
PWY-5994: palmitate biosynthesis (type I fatty acid synthase)	1	32	1	pre_training_comparison
PWY-621: sucrose degradation III (sucrose invertase)	1	32	1	pre_training_comparison
PWY-6507: 4-deoxy-L-threo-hex-4-enopyranuronate degradation	1	32	1	pre_training_comparison
PWY-702: L-methionine biosynthesis II	1	32	1	pre_training_comparison
PWY-7115: C4 photosynthetic carbon assimilation cycle, NAD-ME type	1	32	1	pre_training_comparison
PWY-7209: superpathway of pyrimidine ribonucleosides degradation	1	32.5	1	pre_training_comparison
PWY-7385: 1,3-propanediol biosynthesis (engineered)	1	32.5	1	pre_training_comparison
PWY-7400: L-arginine biosynthesis IV (archaebacteria)	1	32	1	pre_training_comparison
PWY-7688: dTDP-&alpha;-D-ravidosamine and dTDP-4-acetyl-&alpha;-D-ravidosamine biosynthesis	1	31.5	1	pre_training_comparison
PWY-7851: coenzyme A biosynthesis II (eukaryotic)	1	32	1	pre_training_comparison
PWY0-1337: oleate &beta;-oxidation	1	31.5	1	pre_training_comparison
PWY0-1338: polymyxin resistance	1	31.5	1	pre_training_comparison
PWY1ZNC-1: assimilatory sulfate reduction IV	1	32	1	pre_training_comparison
PWY3O-4107: NAD salvage pathway V (PNC V cycle)	1	32	1	pre_training_comparison
THREOCAT-PWY: superpathway of L-threonine metabolism	1	31.5	1	pre_training_comparison
THRESYN-PWY: superpathway of L-threonine biosynthesis	1	32	1	pre_training_comparison
GLCMANNANAUT-PWY: superpathway of N-acetylglucosamine, N-acetylmannosamine and N-acetylneuraminate degradation	0.013986014	7	0.946263799	post_training_comparison
PWY-3001: superpathway of L-isoleucine biosynthesis I	0.020512821	48	0.946263799	post_training_comparison
FUC-RHAMCAT-PWY: superpathway of fucose and rhamnose degradation	0.023525599	8	0.946263799	post_training_comparison
PWY-5103: L-isoleucine biosynthesis III	0.028904429	47	0.946263799	post_training_comparison
DTDPRHAMSYN-PWY: dTDP-&beta;-L-rhamnose biosynthesis	0.04009324	46	0.946263799	post_training_comparison
GLUCUROCAT-PWY: superpathway of &beta;-D-glucuronosides degradation	0.04009324	10	0.946263799	post_training_comparison
ILEUSYN-PWY: L-isoleucine biosynthesis I (from threonine)	0.04009324	46	0.946263799	post_training_comparison
PWY0-1296: purine ribonucleosides degradation	0.04009324	10	0.946263799	post_training_comparison
PWY-7371: 1,4-dihydroxy-6-naphthoate biosynthesis II	0.044957833	42	0.946263799	post_training_comparison
P4-PWY: superpathway of L-lysine, L-threonine and L-methionine biosynthesis I	0.051829927	11	0.946263799	post_training_comparison
PWY0-781: aspartate superpathway	0.051829927	11	0.946263799	post_training_comparison
BRANCHED-CHAIN-AA-SYN-PWY: superpathway of branched chain amino acid biosynthesis	0.054079254	45	0.946263799	post_training_comparison
RHAMCAT-PWY: L-rhamnose degradation I	0.054079254	11	0.946263799	post_training_comparison
P621-PWY: nylon-6 oligomer degradation	0.057089499	16	0.946263799	post_training_comparison
PWY-5345: superpathway of L-methionine biosynthesis (by sulfhydrylation)	0.070294229	12	0.946263799	post_training_comparison
SO4ASSIM-PWY: assimilatory sulfate reduction I	0.070294229	12	0.946263799	post_training_comparison
SULFATE-CYS-PWY: superpathway of sulfate assimilation and cysteine biosynthesis	0.070294229	12	0.946263799	post_training_comparison
P441-PWY: superpathway of N-acetylneuraminate degradation	0.072105672	12	0.946263799	post_training_comparison
PWY-2942: L-lysine biosynthesis III	0.072105672	44	0.946263799	post_training_comparison
PWY-6317: D-galactose degradation I (Leloir pathway)	0.072105672	12	0.946263799	post_training_comparison
PWY-7198: pyrimidine deoxyribonucleotides de novo biosynthesis IV	0.072105672	44	0.946263799	post_training_comparison
PWY-7242: D-fructuronate degradation	0.072105672	12	0.946263799	post_training_comparison
HOMOSER-METSYN-PWY: L-methionine biosynthesis I	0.07983872	12.5	0.946263799	post_training_comparison
MET-SAM-PWY: superpathway of S-adenosyl-L-methionine biosynthesis	0.07983872	12.5	0.946263799	post_training_comparison
METSYN-PWY: superpathway of L-homoserine and L-methionine biosynthesis	0.07983872	12.5	0.946263799	post_training_comparison
PWY-5347: superpathway of L-methionine biosynthesis (transsulfuration)	0.07983872	12.5	0.946263799	post_training_comparison
HEME-BIOSYNTHESIS-II: heme b biosynthesis I (aerobic)	0.090155977	14	0.946263799	post_training_comparison
POLYISOPRENSYN-PWY: polyisoprenoid biosynthesis (E. coli)	0.092167318	13	0.946263799	post_training_comparison
PWY-7400: L-arginine biosynthesis IV (archaebacteria)	0.093861694	13	0.946263799	post_training_comparison
PWY-5464: superpathway of cytosolic glycolysis (plants), pyruvate dehydrogenase and TCA cycle	0.098034797	38.5	0.946263799	post_training_comparison
PWY-8190: L-glutamate degradation XI (reductive Stickland reaction)	0.098034797	38.5	0.946263799	post_training_comparison
PWY-5981: CDP-diacylglycerol biosynthesis III	0.111611768	42	0.946263799	post_training_comparison
PWY-6435: 4-hydroxybenzoate biosynthesis III (plants)	0.113048724	40	0.946263799	post_training_comparison
PWY-6859: all-trans-farnesol biosynthesis	0.114919747	14	0.946263799	post_training_comparison
PWY-7392: taxadiene biosynthesis (engineered)	0.114919747	14	0.946263799	post_training_comparison
CITRULBIO-PWY: L-citrulline biosynthesis	0.116897188	14	0.946263799	post_training_comparison
PWY-4984: urea cycle	0.116897188	14	0.946263799	post_training_comparison
GLUDEG-I-PWY: GABA shunt	0.117883757	14	0.946263799	post_training_comparison
GLYCOLYSIS-E-D: superpathway of glycolysis and the Entner-Doudoroff pathway	0.120590521	14	0.946263799	post_training_comparison
PWY-5097: L-lysine biosynthesis VI	0.120590521	42	0.946263799	post_training_comparison
PWY-6527: stachyose degradation	0.120590521	14	0.946263799	post_training_comparison
HCAMHPDEG-PWY: 3-phenylpropanoate and 3-(3-hydroxyphenyl)propanoate degradation to 2-hydroxypentadienoate	0.142345048	20	0.946263799	post_training_comparison
PWY-6690: cinnamate and 3-hydroxycinnamate degradation to 2-hydroxypentadienoate	0.142345048	20	0.946263799	post_training_comparison
PWY0-1277: 3-phenylpropanoate and 3-(3-hydroxyphenyl)propanoate degradation	0.142345048	20	0.946263799	post_training_comparison
PWY0-1338: polymyxin resistance	0.142345048	20	0.946263799	post_training_comparison
THREOCAT-PWY: superpathway of L-threonine metabolism	0.142345048	20	0.946263799	post_training_comparison
PWY-6284: superpathway of unsaturated fatty acids biosynthesis (E. coli)	0.146560518	15	0.946263799	post_training_comparison
FUCCAT-PWY: fucose degradation	0.151981352	15	0.946263799	post_training_comparison
PWY-1269: CMP-3-deoxy-D-manno-octulosonate biosynthesis	0.151981352	41	0.946263799	post_training_comparison
PWY-3841: folate transformations II (plants)	0.151981352	41	0.946263799	post_training_comparison
PWY-5030: L-histidine degradation III	0.151981352	15	0.946263799	post_training_comparison
PWY-5941: glycogen degradation II	0.151981352	15	0.946263799	post_training_comparison
PWY-6470: peptidoglycan biosynthesis V (&beta;-lactam resistance)	0.151981352	15	0.946263799	post_training_comparison
PWY-5265: peptidoglycan biosynthesis II (staphylococci)	0.158256335	18	0.946263799	post_training_comparison
PWY-5994: palmitate biosynthesis (type I fatty acid synthase)	0.160659678	16	0.946263799	post_training_comparison
PWY-5367: petroselinate biosynthesis	0.181665301	16	0.946263799	post_training_comparison
ARGININE-SYN4-PWY: L-ornithine biosynthesis II	0.182841702	16	0.946263799	post_training_comparison
GALACTITOLCAT-PWY: galactitol degradation	0.188593442	39.5	0.946263799	post_training_comparison
HEXITOLDEGSUPER-PWY: superpathway of hexitol degradation (bacteria)	0.188593442	39.5	0.946263799	post_training_comparison
ARG+POLYAMINE-SYN: superpathway of arginine and polyamine biosynthesis	0.189277389	16	0.946263799	post_training_comparison
GLYCOGENSYNTH-PWY: glycogen biosynthesis I (from ADP-D-Glucose)	0.189277389	16	0.946263799	post_training_comparison
POLYAMSYN-PWY: superpathway of polyamine biosynthesis I	0.189277389	16	0.946263799	post_training_comparison
PWY-6507: 4-deoxy-L-threo-hex-4-enopyranuronate degradation	0.189277389	16	0.946263799	post_training_comparison
PWY-6823: molybdopterin biosynthesis	0.189277389	16	0.946263799	post_training_comparison
PWY-7345: superpathway of anaerobic sucrose degradation	0.189277389	16	0.946263799	post_training_comparison
PWY1ZNC-1: assimilatory sulfate reduction IV	0.189277389	16	0.946263799	post_training_comparison
VALSYN-PWY: L-valine biosynthesis	0.189277389	40	0.946263799	post_training_comparison
RUMP-PWY: formaldehyde oxidation I	0.202613531	16.5	0.946263799	post_training_comparison
PWY-5677: succinate fermentation to butanoate	0.203551256	35	0.946263799	post_training_comparison
PWY-6876: isopropanol biosynthesis (engineered)	0.203551256	35	0.946263799	post_training_comparison
PWY-6920: 6-gingerol analog biosynthesis (engineered)	0.203551256	35	0.946263799	post_training_comparison
GLYOXYLATE-BYPASS: glyoxylate cycle	0.206791181	19	0.946263799	post_training_comparison
PWY-5675: nitrate reduction V (assimilatory)	0.206791181	19	0.946263799	post_training_comparison
PWY-622: starch biosynthesis	0.220147562	39	0.946263799	post_training_comparison
PYRIDNUCSAL-PWY: NAD salvage pathway I (PNC VI cycle)	0.222653698	39	0.946263799	post_training_comparison
ARGSYNBSUB-PWY: L-arginine biosynthesis II (acetyl cycle)	0.231857032	17	0.946263799	post_training_comparison
DAPLYSINESYN-PWY: L-lysine biosynthesis I	0.231857032	39	0.946263799	post_training_comparison
GALACTUROCAT-PWY: D-galacturonate degradation I	0.231857032	17	0.946263799	post_training_comparison
NONMEVIPP-PWY: methylerythritol phosphate pathway I	0.231857032	39	0.946263799	post_training_comparison
PWY-6123: inosine-5'-phosphate biosynthesis I	0.231857032	17	0.946263799	post_training_comparison
PWY-7221: guanosine ribonucleotides de novo biosynthesis	0.231857032	39	0.946263799	post_training_comparison
PWY-7238: sucrose biosynthesis II	0.231857032	17	0.946263799	post_training_comparison
PWY-7456: &beta;-(1,4)-mannan degradation	0.231857032	17	0.946263799	post_training_comparison
PWY-8178: pentose phosphate pathway (non-oxidative branch) II	0.231857032	17	0.946263799	post_training_comparison
ALLANTOINDEG-PWY: superpathway of allantoin degradation in yeast	0.241496779	37	0.946263799	post_training_comparison
P125-PWY: superpathway of (R,R)-butanediol biosynthesis	0.258595491	37.5	0.946263799	post_training_comparison
PWY-7688: dTDP-&alpha;-D-ravidosamine and dTDP-4-acetyl-&alpha;-D-ravidosamine biosynthesis	0.265315231	20	0.946263799	post_training_comparison
PWY-5022: 4-aminobutanoate degradation V	0.267108901	19	0.946263799	post_training_comparison
PWY-5837: 2-carboxy-1,4-naphthoquinol biosynthesis	0.267108901	19	0.946263799	post_training_comparison
PWY-5838: superpathway of menaquinol-8 biosynthesis I	0.267108901	19	0.946263799	post_training_comparison
PWY-5861: superpathway of demethylmenaquinol-8 biosynthesis I	0.267108901	19	0.946263799	post_training_comparison
PWY-5897: superpathway of menaquinol-11 biosynthesis	0.267108901	19	0.946263799	post_training_comparison
PWY-5898: superpathway of menaquinol-12 biosynthesis	0.267108901	19	0.946263799	post_training_comparison
PWY-5899: superpathway of menaquinol-13 biosynthesis	0.267108901	19	0.946263799	post_training_comparison
PWY-7196: superpathway of pyrimidine ribonucleosides salvage	0.267108901	37	0.946263799	post_training_comparison
PWY-7209: superpathway of pyrimidine ribonucleosides degradation	0.267274482	38	0.946263799	post_training_comparison
PWY-5005: biotin biosynthesis II	0.269871295	18	0.946263799	post_training_comparison
ARGSYN-PWY: L-arginine biosynthesis I (via L-ornithine)	0.280963481	18	0.946263799	post_training_comparison
ASPASN-PWY: superpathway of L-aspartate and L-asparagine biosynthesis	0.280963481	38	0.946263799	post_training_comparison
GLUTORN-PWY: L-ornithine biosynthesis I	0.280963481	18	0.946263799	post_training_comparison
PWY-6124: inosine-5'-phosphate biosynthesis II	0.280963481	18	0.946263799	post_training_comparison
PWY-6151: S-adenosyl-L-methionine salvage I	0.280963481	38	0.946263799	post_training_comparison
PWY-6703: preQ0 biosynthesis	0.280963481	38	0.946263799	post_training_comparison
PWY0-162: superpathway of pyrimidine ribonucleotides de novo biosynthesis	0.280963481	38	0.946263799	post_training_comparison
PWY4LZ-257: superpathway of fermentation (Chlamydomonas reinhardtii)	0.280963481	18	0.946263799	post_training_comparison
PYRIDNUCSYN-PWY: NAD de novo biosynthesis I (from aspartate)	0.280963481	38	0.946263799	post_training_comparison
GALACTARDEG-PWY: D-galactarate degradation I	0.315285648	19.5	0.951679829	post_training_comparison
GLUCARDEG-PWY: D-glucarate degradation I	0.315285648	19.5	0.951679829	post_training_comparison
GLUCARGALACTSUPER-PWY: superpathway of D-glucarate and D-galactarate degradation	0.315285648	19.5	0.951679829	post_training_comparison
PWY-5971: palmitate biosynthesis (type II fatty acid synthase)	0.324838613	19	0.951679829	post_training_comparison
PWY-5497: purine nucleobases degradation II (anaerobic)	0.327487682	20	0.951679829	post_training_comparison
PWY-5840: superpathway of menaquinol-7 biosynthesis	0.327487682	20	0.951679829	post_training_comparison
CENTFERM-PWY: pyruvate fermentation to butanoate	0.335664336	37	0.951679829	post_training_comparison
COBALSYN-PWY: superpathway of adenosylcobalamin salvage from cobinamide I	0.335664336	19	0.951679829	post_training_comparison
NONOXIPENT-PWY: pentose phosphate pathway (non-oxidative branch) I	0.335664336	19	0.951679829	post_training_comparison
P161-PWY: acetylene degradation (anaerobic)	0.335664336	19	0.951679829	post_training_comparison
PWY-5136: fatty acid &beta;-oxidation II (plant peroxisome)	0.335664336	19	0.951679829	post_training_comparison
PWY-6588: pyruvate fermentation to acetone	0.335664336	37	0.951679829	post_training_comparison
PWY-6590: superpathway of Clostridium acetobutylicum acidogenic fermentation	0.335664336	37	0.951679829	post_training_comparison
PWY-6609: adenine and adenosine salvage III	0.335664336	19	0.951679829	post_training_comparison
PWY-7117: C4 photosynthetic carbon assimilation cycle, PEPCK type	0.335664336	37	0.951679829	post_training_comparison
PWY-7663: gondoate biosynthesis (anaerobic)	0.335664336	37	0.951679829	post_training_comparison
PWY0-1586: peptidoglycan maturation (meso-diaminopimelate containing)	0.335664336	37	0.951679829	post_training_comparison
PWY-5198: factor 420 biosynthesis II (mycobacteria)	0.349574806	24	0.951679829	post_training_comparison
PWY0-1221: putrescine degradation II	0.349574806	24	0.951679829	post_training_comparison
PWY-6545: pyrimidine deoxyribonucleotides de novo biosynthesis III	0.354109411	19.5	0.951679829	post_training_comparison
PWY-7184: pyrimidine deoxyribonucleotides de novo biosynthesis I	0.354109411	19.5	0.951679829	post_training_comparison
PWY-7210: pyrimidine deoxyribonucleotides biosynthesis from CTP	0.354109411	19.5	0.951679829	post_training_comparison
HEME-BIOSYNTHESIS-II-1: heme b biosynthesis V (aerobic)	0.370431888	21	0.951679829	post_training_comparison
PWY-5918: superpathway of heme b biosynthesis from glutamate	0.370431888	21	0.951679829	post_training_comparison
ORNDEG-PWY: superpathway of ornithine degradation	0.376759118	36	0.951679829	post_training_comparison
PWY-5505: L-glutamate and L-glutamine biosynthesis	0.384993546	20	0.951679829	post_training_comparison
1CMET2-PWY: folate transformations III (E. coli)	0.396891997	36	0.951679829	post_training_comparison
HEMESYN2-PWY: heme b biosynthesis II (oxygen-independent)	0.396891997	20	0.951679829	post_training_comparison
OANTIGEN-PWY: O-antigen building blocks biosynthesis (E. coli)	0.396891997	36	0.951679829	post_training_comparison
PWY-5695: inosine 5'-phosphate degradation	0.396891997	36	0.951679829	post_training_comparison
PWY-6969: TCA cycle V (2-oxoglutarate synthase)	0.396891997	36	0.951679829	post_training_comparison
PWY-7013: (S)-propane-1,2-diol degradation	0.396891997	20	0.951679829	post_training_comparison
PWY-7115: C4 photosynthetic carbon assimilation cycle, NAD-ME type	0.396891997	36	0.951679829	post_training_comparison
PWY66-429: fatty acid biosynthesis initiation (mitochondria)	0.396891997	20	0.951679829	post_training_comparison
CRNFORCAT-PWY: creatinine degradation I	0.408107705	22.5	0.951679829	post_training_comparison
NAD-BIOSYNTHESIS-II: NAD salvage pathway III (to nicotinamide riboside)	0.408107705	22.5	0.951679829	post_training_comparison
PWY-561: superpathway of glyoxylate cycle and fatty acid degradation	0.408107705	22.5	0.951679829	post_training_comparison
PWY-5850: superpathway of menaquinol-6 biosynthesis	0.408107705	22.5	0.951679829	post_training_comparison
PWY-5855: ubiquinol-7 biosynthesis (early decarboxylation)	0.408107705	22.5	0.951679829	post_training_comparison
PWY-5860: superpathway of demethylmenaquinol-6 biosynthesis I	0.408107705	22.5	0.951679829	post_training_comparison
PWY-5896: superpathway of menaquinol-10 biosynthesis	0.408107705	22.5	0.951679829	post_training_comparison
PWY-6922: L-N&delta;-acetylornithine biosynthesis	0.408107705	22.5	0.951679829	post_training_comparison
PWY-7187: pyrimidine deoxyribonucleotides de novo biosynthesis II	0.408107705	22.5	0.951679829	post_training_comparison
PWY-821: superpathway of sulfur amino acid biosynthesis (Saccharomyces cerevisiae)	0.408107705	22.5	0.951679829	post_training_comparison
PWY0-166: superpathway of pyrimidine deoxyribonucleotides de novo biosynthesis (E. coli)	0.408107705	22.5	0.951679829	post_training_comparison
TCA-GLYOX-BYPASS: superpathway of glyoxylate bypass and TCA	0.408107705	22.5	0.951679829	post_training_comparison
PWY-5656: mannosylglycerate biosynthesis I	0.422678074	31.5	0.951679829	post_training_comparison
PWY-6992: 1,5-anhydrofructose degradation	0.422678074	31.5	0.951679829	post_training_comparison
PWY0-1415: superpathway of heme b biosynthesis from uroporphyrinogen-III	0.448528752	22	0.951679829	post_training_comparison
PWY3O-4107: NAD salvage pathway V (PNC V cycle)	0.45029108	35	0.951679829	post_training_comparison
POLYAMINSYN3-PWY: superpathway of polyamine biosynthesis II	0.451362985	21.5	0.951679829	post_training_comparison
PWY-6531: mannitol cycle	0.451362985	21.5	0.951679829	post_training_comparison
ARO-PWY: chorismate biosynthesis I	0.463403263	21	0.951679829	post_training_comparison
GOLPDLCAT-PWY: superpathway of glycerol degradation to 1,3-propanediol	0.463403263	21	0.951679829	post_training_comparison
P164-PWY: purine nucleobases degradation I (anaerobic)	0.463403263	21	0.951679829	post_training_comparison
PEPTIDOGLYCANSYN-PWY: peptidoglycan biosynthesis I (meso-diaminopimelate containing)	0.463403263	35	0.951679829	post_training_comparison
PWY-5676: acetyl-CoA fermentation to butanoate II	0.463403263	21	0.951679829	post_training_comparison
PWY-5973: cis-vaccenate biosynthesis	0.463403263	35	0.951679829	post_training_comparison
PWY-6385: peptidoglycan biosynthesis III (mycobacteria)	0.463403263	35	0.951679829	post_training_comparison
PWY-6608: guanosine nucleotides degradation III	0.463403263	21	0.951679829	post_training_comparison
PWY-7953: UDP-N-acetylmuramoyl-pentapeptide biosynthesis III (meso-diaminopimelate containing)	0.463403263	35	0.951679829	post_training_comparison
THRESYN-PWY: superpathway of L-threonine biosynthesis	0.463403263	35	0.951679829	post_training_comparison
PWY-6803: phosphatidylcholine acyl editing	0.472713923	22	0.951679829	post_training_comparison
METHGLYUT-PWY: superpathway of methylglyoxal degradation	0.503910465	33	0.951679829	post_training_comparison
DENOVOPURINE2-PWY: superpathway of purine nucleotides de novo biosynthesis II	0.508110562	23.5	0.951679829	post_training_comparison
PRPP-PWY: superpathway of histidine, purine, and pyrimidine biosynthesis	0.508110562	23.5	0.951679829	post_training_comparison
PWY-5723: Rubisco shunt	0.508110562	23.5	0.951679829	post_training_comparison
PWY-5845: superpathway of menaquinol-9 biosynthesis	0.508110562	23.5	0.951679829	post_training_comparison
PWY-5862: superpathway of demethylmenaquinol-9 biosynthesis	0.508110562	23.5	0.951679829	post_training_comparison
PWY-5910: superpathway of geranylgeranyldiphosphate biosynthesis I (via mevalonate)	0.508110562	23.5	0.951679829	post_training_comparison
PWY-6807: xyloglucan degradation II (exoglucanase)	0.508110562	23.5	0.951679829	post_training_comparison
PWY-7118: chitin deacetylation	0.508110562	23.5	0.951679829	post_training_comparison
PWY-922: mevalonate pathway I (eukaryotes and bacteria)	0.508110562	23.5	0.951679829	post_training_comparison
PWY-7211: superpathway of pyrimidine deoxyribonucleotides de novo biosynthesis	0.520703324	22	0.951679829	post_training_comparison
ANAGLYCOLYSIS-PWY: glycolysis III (from glucose)	0.535819736	22	0.951679829	post_training_comparison
HISTSYN-PWY: L-histidine biosynthesis	0.535819736	34	0.951679829	post_training_comparison
PWY-5484: glycolysis II (from fructose 6-phosphate)	0.535819736	34	0.951679829	post_training_comparison
PWY-5686: UMP biosynthesis I	0.535819736	22	0.951679829	post_training_comparison
PWY-5913: partial TCA cycle (obligate autotrophs)	0.535819736	34	0.951679829	post_training_comparison
PWY-6353: purine nucleotides degradation II (aerobic)	0.535819736	22	0.951679829	post_training_comparison
PWY-6628: superpathway of L-phenylalanine biosynthesis	0.535819736	34	0.951679829	post_training_comparison
PWY-6630: superpathway of L-tyrosine biosynthesis	0.535819736	34	0.951679829	post_training_comparison
PWY-6902: chitin degradation II (Vibrio)	0.535819736	22	0.951679829	post_training_comparison
PWY-7111: pyruvate fermentation to isobutanol (engineered)	0.535819736	22	0.951679829	post_training_comparison
PWY-7560: methylerythritol phosphate pathway II	0.535819736	22	0.951679829	post_training_comparison
PWY-7790: UMP biosynthesis II	0.535819736	22	0.951679829	post_training_comparison
PWY-7791: UMP biosynthesis III	0.535819736	22	0.951679829	post_training_comparison
PWY-7977: L-methionine biosynthesis IV	0.535819736	34	0.951679829	post_training_comparison
PWY0-1061: superpathway of L-alanine biosynthesis	0.535819736	34	0.951679829	post_training_comparison
PWY0-1298: superpathway of pyrimidine deoxyribonucleosides degradation	0.535819736	22	0.951679829	post_training_comparison
PWY4FS-7: phosphatidylglycerol biosynthesis I (plastidic)	0.535819736	22	0.951679829	post_training_comparison
PWY4FS-8: phosphatidylglycerol biosynthesis II (non-plastidic)	0.535819736	22	0.951679829	post_training_comparison
PWY66-399: gluconeogenesis III	0.535819736	34	0.951679829	post_training_comparison
RIBOSYN2-PWY: flavin biosynthesis I (bacteria and plants)	0.535819736	22	0.951679829	post_training_comparison
UDPNAGSYN-PWY: UDP-N-acetyl-D-glucosamine biosynthesis I	0.535819736	34	0.951679829	post_training_comparison
GLUCOSE1PMETAB-PWY: glucose and glucose-1-phosphate degradation	0.556859834	33	0.974504709	post_training_comparison
PWY-6293: superpathway of L-cysteine biosynthesis (fungi)	0.556859834	33	0.974504709	post_training_comparison
PWY-801: homocysteine and cysteine interconversion	0.556859834	33	0.974504709	post_training_comparison
FASYN-INITIAL-PWY: superpathway of fatty acid biosynthesis initiation (E. coli)	0.595883091	33	0.974526181	post_training_comparison
GALACT-GLUCUROCAT-PWY: superpathway of hexuronide and hexuronate degradation	0.601222199	23	0.974526181	post_training_comparison
NAGLIPASYN-PWY: lipid IVA biosynthesis (E. coli)	0.602200006	23	0.974526181	post_training_comparison
PWY-8073: lipid IVA biosynthesis (P. putida)	0.602200006	23	0.974526181	post_training_comparison
CALVIN-PWY: Calvin-Benson-Bassham cycle	0.612587413	23	0.974526181	post_training_comparison
GLUCONEO-PWY: gluconeogenesis I	0.612587413	33	0.974526181	post_training_comparison
HSERMETANA-PWY: L-methionine biosynthesis III	0.612587413	33	0.974526181	post_training_comparison
METH-ACETATE-PWY: methanogenesis from acetate	0.612587413	23	0.974526181	post_training_comparison
PANTO-PWY: phosphopantothenate biosynthesis I	0.612587413	33	0.974526181	post_training_comparison
PPGPPMET-PWY: ppGpp metabolism	0.612587413	23	0.974526181	post_training_comparison
PWY-1861: formaldehyde assimilation II (assimilatory RuMP Cycle)	0.612587413	23	0.974526181	post_training_comparison
PWY-5384: sucrose degradation IV (sucrose phosphorylase)	0.612587413	33	0.974526181	post_training_comparison
PWY-6163: chorismate biosynthesis from 3-dehydroquinate	0.612587413	23	0.974526181	post_training_comparison
PWY-6292: superpathway of L-cysteine biosynthesis (mammalian)	0.612587413	23	0.974526181	post_training_comparison
PWY-6549: L-glutamine biosynthesis III	0.612587413	33	0.974526181	post_training_comparison
PWY-6606: guanosine nucleotides degradation II	0.612587413	23	0.974526181	post_training_comparison
PWY-6901: superpathway of glucose and xylose degradation	0.612587413	33	0.974526181	post_training_comparison
PWY-7356: thiamine diphosphate salvage IV (yeast)	0.612587413	33	0.974526181	post_training_comparison
PWY-7357: thiamine phosphate formation from pyrithiamine and oxythiamine (yeast)	0.612587413	23	0.974526181	post_training_comparison
PWY-8131: 5'-deoxyadenosine degradation II	0.612587413	23	0.974526181	post_training_comparison
KETOGLUCONMET-PWY: ketogluconate metabolism	0.619656703	24.5	0.974526181	post_training_comparison
PWY-6572: chondroitin sulfate degradation I (bacterial)	0.619656703	24.5	0.974526181	post_training_comparison
PWY0-42: 2-methylcitrate cycle I	0.619656703	24.5	0.974526181	post_training_comparison
PWY-6961: L-ascorbate degradation II (bacterial, aerobic)	0.629606362	24	0.979743313	post_training_comparison
FOLSYN-PWY: superpathway of tetrahydrofolate biosynthesis and salvage	0.643132205	23.5	0.979743313	post_training_comparison
PWY-6612: superpathway of tetrahydrofolate biosynthesis	0.643132205	23.5	0.979743313	post_training_comparison
PWY0-1261: anhydromuropeptides recycling I	0.643132205	23.5	0.979743313	post_training_comparison
PWY0-301: L-ascorbate degradation I (bacterial, anaerobic)	0.647704219	24	0.979743313	post_training_comparison
P23-PWY: reductive TCA cycle I	0.679156729	31	0.979743313	post_training_comparison
PWY-7254: TCA cycle VII (acetate-producers)	0.679156729	31	0.979743313	post_training_comparison
PWY-7312: dTDP-&beta;-D-fucofuranose biosynthesis	0.679325522	31.5	0.979743313	post_training_comparison
PWY66-391: fatty acid &beta;-oxidation VI (mammalian peroxisome)	0.679325522	31.5	0.979743313	post_training_comparison
PWY-7282: 4-amino-2-methyl-5-diphosphomethylpyrimidine biosynthesis II	0.684374755	24	0.979743313	post_training_comparison
COLANSYN-PWY: colanic acid building blocks biosynthesis	0.694327894	24	0.979743313	post_training_comparison
COMPLETE-ARO-PWY: superpathway of aromatic amino acid biosynthesis	0.694327894	24	0.979743313	post_training_comparison
GLYCOCAT-PWY: glycogen degradation I	0.694327894	32	0.979743313	post_training_comparison
LACTOSECAT-PWY: lactose and galactose degradation I	0.694327894	24	0.979743313	post_training_comparison
P124-PWY: Bifidobacterium shunt	0.694327894	32	0.979743313	post_training_comparison
P185-PWY: formaldehyde assimilation III (dihydroxyacetone cycle)	0.694327894	24	0.979743313	post_training_comparison
PHOSLIPSYN-PWY: superpathway of phospholipid biosynthesis I (bacteria)	0.694327894	24	0.979743313	post_training_comparison
PWY-5188: tetrapyrrole biosynthesis I (from glutamate)	0.694327894	32	0.979743313	post_training_comparison
PWY-6270: isoprene biosynthesis I	0.694327894	24	0.979743313	post_training_comparison
PWY-6305: superpathway of putrescine biosynthesis	0.694327894	32	0.979743313	post_training_comparison
PWY-6386: UDP-N-acetylmuramoyl-pentapeptide biosynthesis II (lysine-containing)	0.694327894	32	0.979743313	post_training_comparison
PWY-6897: thiamine diphosphate salvage II	0.694327894	32	0.979743313	post_training_comparison
PWY-7323: superpathway of GDP-mannose-derived O-antigen building blocks biosynthesis	0.694327894	32	0.979743313	post_training_comparison
PWY-7383: anaerobic energy metabolism (invertebrates, cytosol)	0.694327894	32	0.979743313	post_training_comparison
PWY66-409: superpathway of purine nucleotide salvage	0.694327894	24	0.979743313	post_training_comparison
TRNA-CHARGING-PWY: tRNA charging	0.694327894	32	0.979743313	post_training_comparison
PWY-5920: superpathway of heme b biosynthesis from glycine	0.71041013	25	0.98601068	post_training_comparison
PWY-6285: superpathway of fatty acids biosynthesis (E. coli)	0.71041013	25	0.98601068	post_training_comparison
PWY-5690: TCA cycle II (plants and fungi)	0.719917853	31.5	0.98601068	post_training_comparison
PWY-5189: tetrapyrrole biosynthesis II (from glycine)	0.765087193	31	0.98601068	post_training_comparison
PWY0-845: superpathway of pyridoxal 5'-phosphate biosynthesis and salvage	0.771542654	25	0.98601068	post_training_comparison
PWY-6595: superpathway of guanosine nucleotides degradation (plants)	0.772139522	25	0.98601068	post_training_comparison
PWY-6607: guanosine nucleotides degradation I	0.772139522	25	0.98601068	post_training_comparison
PWY0-1479: tRNA processing	0.772139522	31	0.98601068	post_training_comparison
ANAEROFRUCAT-PWY: homolactic fermentation	0.778865579	31	0.98601068	post_training_comparison
BIOTIN-BIOSYNTHESIS-PWY: biotin biosynthesis I	0.778865579	31	0.98601068	post_training_comparison
FASYN-ELONG-PWY: fatty acid elongation -- saturated	0.778865579	31	0.98601068	post_training_comparison
FERMENTATION-PWY: mixed acid fermentation	0.778865579	25	0.98601068	post_training_comparison
GLYCOLYSIS: glycolysis I (from glucose 6-phosphate)	0.778865579	31	0.98601068	post_training_comparison
HISDEG-PWY: L-histidine degradation I	0.778865579	31	0.98601068	post_training_comparison
P41-PWY: pyruvate fermentation to acetate and (S)-lactate I	0.778865579	31	0.98601068	post_training_comparison
PANTOSYN-PWY: superpathway of coenzyme A biosynthesis I (bacteria)	0.778865579	31	0.98601068	post_training_comparison
PENTOSE-P-PWY: pentose phosphate pathway	0.778865579	31	0.98601068	post_training_comparison
PWY-241: C4 photosynthetic carbon assimilation cycle, NADP-ME type	0.778865579	25	0.98601068	post_training_comparison
PWY-2941: L-lysine biosynthesis II	0.778865579	31	0.98601068	post_training_comparison
PWY-5100: pyruvate fermentation to acetate and lactate II	0.778865579	31	0.98601068	post_training_comparison
PWY-6519: 8-amino-7-oxononanoate biosynthesis I	0.778865579	31	0.98601068	post_training_comparison
PWY-7199: pyrimidine deoxyribonucleosides salvage	0.778865579	25	0.98601068	post_training_comparison
PWY-7208: superpathway of pyrimidine nucleobases salvage	0.778865579	25	0.98601068	post_training_comparison
PWY-7229: superpathway of adenosine nucleotides de novo biosynthesis I	0.778865579	25	0.98601068	post_training_comparison
PWY-I9: L-cysteine biosynthesis VI (from L-methionine)	0.778865579	25	0.98601068	post_training_comparison
PWY0-1297: superpathway of purine deoxyribonucleosides degradation	0.778865579	25	0.98601068	post_training_comparison
PWY0-1477: ethanolamine utilization	0.778865579	31	0.98601068	post_training_comparison
PWY0-862: (5Z)-dodecenoate biosynthesis I	0.778865579	31	0.98601068	post_training_comparison
SALVADEHYPOX-PWY: adenosine nucleotides degradation II	0.778865579	25	0.98601068	post_training_comparison
ECASYN-PWY: enterobacterial common antigen biosynthesis	0.804004058	30	1	post_training_comparison
PWY-6160: 3-dehydroquinate biosynthesis II (archaea)	0.804004058	30	1	post_training_comparison
PWY-6165: chorismate biosynthesis II (archaea)	0.804004058	30	1	post_training_comparison
PYRIDOXSYN-PWY: pyridoxal 5'-phosphate biosynthesis I	0.81680058	25.5	1	post_training_comparison
P108-PWY: pyruvate fermentation to propanoate I	0.823704246	26	1	post_training_comparison
PWY-6168: flavin biosynthesis III (fungi)	0.823704246	26	1	post_training_comparison
PWY-7942: 5-oxo-L-proline metabolism	0.823704246	26	1	post_training_comparison
TCA: TCA cycle I (prokaryotic)	0.823704246	26	1	post_training_comparison
COA-PWY-1: superpathway of coenzyme A biosynthesis III (mammals)	0.866511267	26	1	post_training_comparison
P42-PWY: incomplete reductive TCA cycle	0.866511267	30	1	post_training_comparison
PWY-1042: glycolysis IV	0.866511267	26	1	post_training_comparison
PWY-5121: superpathway of geranylgeranyl diphosphate biosynthesis II (via MEP)	0.866511267	26	1	post_training_comparison
PWY-5154: L-arginine biosynthesis III (via N-acetyl-L-citrulline)	0.866511267	30	1	post_training_comparison
PWY-6121: 5-aminoimidazole ribonucleotide biosynthesis I	0.866511267	26	1	post_training_comparison
PWY-621: sucrose degradation III (sucrose invertase)	0.866511267	30	1	post_training_comparison
PWY-6282: palmitoleate biosynthesis I (from (5Z)-dodec-5-enoate)	0.866511267	30	1	post_training_comparison
PWY-6700: queuosine biosynthesis I (de novo)	0.866511267	30	1	post_training_comparison
PWY-6895: superpathway of thiamine diphosphate biosynthesis II	0.866511267	26	1	post_training_comparison
PWY-702: L-methionine biosynthesis II	0.866511267	26	1	post_training_comparison
PWY-7197: pyrimidine deoxyribonucleotide phosphorylation	0.866511267	26	1	post_training_comparison
PWY-7220: adenosine deoxyribonucleotides de novo biosynthesis II	0.866511267	26	1	post_training_comparison
PWY-7222: guanosine deoxyribonucleotides de novo biosynthesis II	0.866511267	26	1	post_training_comparison
PWY-7234: inosine-5'-phosphate biosynthesis III	0.866511267	30	1	post_training_comparison
PWY-7664: oleate biosynthesis IV (anaerobic)	0.866511267	30	1	post_training_comparison
PWY-841: superpathway of purine nucleotides de novo biosynthesis I	0.866511267	26	1	post_training_comparison
REDCITCYC: TCA cycle VI (Helicobacter)	0.890402781	29.5	1	post_training_comparison
PWY-5130: 2-oxobutanoate degradation I	0.907786498	26.5	1	post_training_comparison
AST-PWY: L-arginine degradation II (AST pathway)	0.922085073	27	1	post_training_comparison
FAO-PWY: fatty acid &beta;-oxidation I (generic)	0.922085073	27	1	post_training_comparison
GLYCOLYSIS-TCA-GLYOX-BYPASS: superpathway of glycolysis, pyruvate dehydrogenase, TCA, and glyoxylate bypass	0.922085073	27	1	post_training_comparison
P122-PWY: heterolactic fermentation	0.922085073	27	1	post_training_comparison
PWY-5138: fatty acid &beta;-oxidation IV (unsaturated, even number)	0.922085073	27	1	post_training_comparison
PWY-5747: 2-methylcitrate cycle II	0.922085073	27	1	post_training_comparison
PWY-7094: fatty acid salvage	0.922085073	27	1	post_training_comparison
PWY-7385: 1,3-propanediol biosynthesis (engineered)	0.922085073	27	1	post_training_comparison
PWY0-1337: oleate &beta;-oxidation	0.922085073	27	1	post_training_comparison
PWY-7858: (5Z)-dodecenoate biosynthesis II	0.940802657	27	1	post_training_comparison
PWY-822: fructan biosynthesis	0.940802657	27	1	post_training_comparison
PWY66-389: phytol degradation	0.940802657	29	1	post_training_comparison
COA-PWY: coenzyme A biosynthesis I (prokaryotic)	0.955089355	29	1	post_training_comparison
PWY-5659: GDP-mannose biosynthesis	0.955089355	29	1	post_training_comparison
PWY-5989: stearate biosynthesis II (bacteria and plants)	0.955089355	29	1	post_training_comparison
PWY-6122: 5-aminoimidazole ribonucleotide biosynthesis II	0.955089355	29	1	post_training_comparison
PWY-6147: 6-hydroxymethyl-dihydropterin diphosphate biosynthesis I	0.955089355	29	1	post_training_comparison
PWY-6277: superpathway of 5-aminoimidazole ribonucleotide biosynthesis	0.955089355	29	1	post_training_comparison
PWY-6387: UDP-N-acetylmuramoyl-pentapeptide biosynthesis I (meso-diaminopimelate containing)	0.955089355	29	1	post_training_comparison
PWY-7237: myo-, chiro- and scyllo-inositol degradation	0.955089355	29	1	post_training_comparison
PWY-7851: coenzyme A biosynthesis II (eukaryotic)	0.955089355	29	1	post_training_comparison
THISYNARA-PWY: superpathway of thiamine diphosphate biosynthesis III (eukaryotes)	0.955089355	29	1	post_training_comparison
PWY-4041: &gamma;-glutamyl cycle	0.955089355	27	1	post_training_comparison
PWY-6125: superpathway of guanosine nucleotides de novo biosynthesis II	0.955089355	27	1	post_training_comparison
PWY-6126: superpathway of adenosine nucleotides de novo biosynthesis II	0.955089355	27	1	post_training_comparison
PWY-6731: starch degradation III	0.955089355	27	1	post_training_comparison
PWY-7328: superpathway of UDP-glucose-derived O-antigen building blocks biosynthesis	0.955089355	27	1	post_training_comparison
PWY-8004: Entner-Doudoroff pathway I	0.955089355	27	1	post_training_comparison
PWY-8187: L-arginine degradation XIII (reductive Stickland reaction)	0.955089355	27	1	post_training_comparison
SER-GLYSYN-PWY: superpathway of L-serine and glycine biosynthesis I	0.955089355	27	1	post_training_comparison
DARABCATK12-PWY: D-arabinose degradation I	1	28	1	post_training_comparison
GLYCOL-GLYOXDEG-PWY: superpathway of glycol metabolism and degradation	1	28	1	post_training_comparison
P105-PWY: TCA cycle IV (2-oxoglutarate decarboxylase)	1	27.5	1	post_training_comparison
P461-PWY: hexitol fermentation to lactate, formate, ethanol and acetate	1	28	1	post_training_comparison
PWY-5004: superpathway of L-citrulline metabolism	1	28	1	post_training_comparison
PWY-5104: L-isoleucine biosynthesis IV	1	28	1	post_training_comparison
PWY-5392: reductive TCA cycle II	1	28	1	post_training_comparison
PWY-5667: CDP-diacylglycerol biosynthesis I	1	28	1	post_training_comparison
PWY-6906: chitin derivatives degradation	1	28	1	post_training_comparison
PWY-6936: seleno-amino acid biosynthesis (plants)	1	28	1	post_training_comparison
PWY-7204: pyridoxal 5'-phosphate salvage II (plants)	1	28	1	post_training_comparison
PWY-7228: superpathway of guanosine nucleotides de novo biosynthesis I	1	28	1	post_training_comparison
PWY-724: superpathway of L-lysine, L-threonine and L-methionine biosynthesis II	1	28	1	post_training_comparison
PWY-7315: dTDP-N-acetylthomosamine biosynthesis	1	28.5	1	post_training_comparison
PWY-7761: NAD salvage pathway II (PNC IV cycle)	1	28	1	post_training_comparison
PWY-7883: anhydromuropeptides recycling II	1	28	1	post_training_comparison
PWY0-1241: ADP-L-glycero-&beta;-D-manno-heptose biosynthesis	1	28.5	1	post_training_comparison
PWY0-1319: CDP-diacylglycerol biosynthesis II	1	28	1	post_training_comparison
PWY-6527: stachyose degradation	0.004272461	108	0.919812835	longitudinal_comaprison_paired
PWY-5973: cis-vaccenate biosynthesis	0.012451172	17	0.919812835	longitudinal_comaprison_paired
PWY-7663: gondoate biosynthesis (anaerobic)	0.018066406	19	0.919812835	longitudinal_comaprison_paired
PWY-6823: molybdopterin biosynthesis	0.02154541	100	0.919812835	longitudinal_comaprison_paired
P125-PWY: superpathway of (R,R)-butanediol biosynthesis	0.022494271	28	0.919812835	longitudinal_comaprison_paired
PWY-7357: thiamine phosphate formation from pyrithiamine and oxythiamine (yeast)	0.02557373	99	0.919812835	longitudinal_comaprison_paired
PWY-7312: dTDP-&beta;-D-fucofuranose biosynthesis	0.036031686	0	0.919812835	longitudinal_comaprison_paired
PWY-5497: purine nucleobases degradation II (anaerobic)	0.037632884	12	0.919812835	longitudinal_comaprison_paired
HSERMETANA-PWY: L-methionine biosynthesis III	0.041259766	96	0.919812835	longitudinal_comaprison_paired
NONOXIPENT-PWY: pentose phosphate pathway (non-oxidative branch) I	0.041259766	96	0.919812835	longitudinal_comaprison_paired
PWY-7111: pyruvate fermentation to isobutanol (engineered)	0.041259766	96	0.919812835	longitudinal_comaprison_paired
PWY-8178: pentose phosphate pathway (non-oxidative branch) II	0.041259766	96	0.919812835	longitudinal_comaprison_paired
PWY-6305: superpathway of putrescine biosynthesis	0.047912598	25	0.919812835	longitudinal_comaprison_paired
PWY-7210: pyrimidine deoxyribonucleotides biosynthesis from CTP	0.051646218	84	0.919812835	longitudinal_comaprison_paired
PWY-5104: L-isoleucine biosynthesis IV	0.058707408	4	0.919812835	longitudinal_comaprison_paired
HISDEG-PWY: L-histidine degradation I	0.063720703	27	0.919812835	longitudinal_comaprison_paired
PWY-5030: L-histidine degradation III	0.063720703	27	0.919812835	longitudinal_comaprison_paired
PWY-6317: D-galactose degradation I (Leloir pathway)	0.063720703	93	0.919812835	longitudinal_comaprison_paired
PWY-7198: pyrimidine deoxyribonucleotides de novo biosynthesis IV	0.063720703	27	0.919812835	longitudinal_comaprison_paired
FUC-RHAMCAT-PWY: superpathway of fucose and rhamnose degradation	0.072998047	28	0.919812835	longitudinal_comaprison_paired
PWY-6630: superpathway of L-tyrosine biosynthesis	0.072998047	92	0.919812835	longitudinal_comaprison_paired
FASYN-ELONG-PWY: fatty acid elongation -- saturated	0.083251953	29	0.919812835	longitudinal_comaprison_paired
PWY-5659: GDP-mannose biosynthesis	0.083251953	91	0.919812835	longitudinal_comaprison_paired
PWY-5989: stearate biosynthesis II (bacteria and plants)	0.083251953	29	0.919812835	longitudinal_comaprison_paired
PWY-7315: dTDP-N-acetylthomosamine biosynthesis	0.083251953	29	0.919812835	longitudinal_comaprison_paired
CITRULBIO-PWY: L-citrulline biosynthesis	0.093492484	21	0.919812835	longitudinal_comaprison_paired
GOLPDLCAT-PWY: superpathway of glycerol degradation to 1,3-propanediol	0.094604492	90	0.919812835	longitudinal_comaprison_paired
PWY-6282: palmitoleate biosynthesis I (from (5Z)-dodec-5-enoate)	0.094604492	30	0.919812835	longitudinal_comaprison_paired
PWY-5920: superpathway of heme b biosynthesis from glycine	0.100348246	10	0.919812835	longitudinal_comaprison_paired
PWY-7392: taxadiene biosynthesis (engineered)	0.102639776	26	0.919812835	longitudinal_comaprison_paired
CALVIN-PWY: Calvin-Benson-Bassham cycle	0.106994629	89	0.919812835	longitudinal_comaprison_paired
PWY-6270: isoprene biosynthesis I	0.106994629	89	0.919812835	longitudinal_comaprison_paired
PWY-6588: pyruvate fermentation to acetone	0.106994629	89	0.919812835	longitudinal_comaprison_paired
PWY-7664: oleate biosynthesis IV (anaerobic)	0.106994629	31	0.919812835	longitudinal_comaprison_paired
PYRIDOXSYN-PWY: pyridoxal 5'-phosphate biosynthesis I	0.106994629	31	0.919812835	longitudinal_comaprison_paired
GLYOXYLATE-BYPASS: glyoxylate cycle	0.107801825	18	0.919812835	longitudinal_comaprison_paired
ARGININE-SYN4-PWY: L-ornithine biosynthesis II	0.116551958	27	0.919812835	longitudinal_comaprison_paired
POLYAMINSYN3-PWY: superpathway of polyamine biosynthesis II	0.119722412	15	0.919812835	longitudinal_comaprison_paired
PWY-5154: L-arginine biosynthesis III (via N-acetyl-L-citrulline)	0.120544434	32	0.919812835	longitudinal_comaprison_paired
PWY-5941: glycogen degradation II	0.120544434	88	0.919812835	longitudinal_comaprison_paired
PWY-7229: superpathway of adenosine nucleotides de novo biosynthesis I	0.120544434	32	0.919812835	longitudinal_comaprison_paired
PWY-7560: methylerythritol phosphate pathway II	0.120544434	88	0.919812835	longitudinal_comaprison_paired
PWY-7977: L-methionine biosynthesis IV	0.120544434	88	0.919812835	longitudinal_comaprison_paired
PWY-5994: palmitate biosynthesis (type I fatty acid synthase)	0.123534254	36	0.919812835	longitudinal_comaprison_paired
PWY-6545: pyrimidine deoxyribonucleotides de novo biosynthesis III	0.131904095	77	0.919812835	longitudinal_comaprison_paired
PWY-6859: all-trans-farnesol biosynthesis	0.131904095	28	0.919812835	longitudinal_comaprison_paired
PWY-7184: pyrimidine deoxyribonucleotides de novo biosynthesis I	0.131904095	77	0.919812835	longitudinal_comaprison_paired
PWY-7345: superpathway of anaerobic sucrose degradation	0.135375977	33	0.919812835	longitudinal_comaprison_paired
PWY0-862: (5Z)-dodecenoate biosynthesis I	0.135375977	33	0.919812835	longitudinal_comaprison_paired
PWY1ZNC-1: assimilatory sulfate reduction IV	0.135375977	87	0.919812835	longitudinal_comaprison_paired
DARABCATK12-PWY: D-arabinose degradation I	0.142213242	3	0.919812835	longitudinal_comaprison_paired
PWY-4984: urea cycle	0.142213242	24	0.919812835	longitudinal_comaprison_paired
ANAGLYCOLYSIS-PWY: glycolysis III (from glucose)	0.151428223	86	0.919812835	longitudinal_comaprison_paired
COMPLETE-ARO-PWY: superpathway of aromatic amino acid biosynthesis	0.151428223	86	0.919812835	longitudinal_comaprison_paired
PWY-841: superpathway of purine nucleotides de novo biosynthesis I	0.151428223	34	0.919812835	longitudinal_comaprison_paired
COBALSYN-PWY: superpathway of adenosylcobalamin salvage from cobinamide I	0.168823242	85	0.919812835	longitudinal_comaprison_paired
PWY-6519: 8-amino-7-oxononanoate biosynthesis I	0.168823242	35	0.919812835	longitudinal_comaprison_paired
PWY-6703: preQ0 biosynthesis	0.168823242	35	0.919812835	longitudinal_comaprison_paired
PWY66-399: gluconeogenesis III	0.168823242	35	0.919812835	longitudinal_comaprison_paired
DENOVOPURINE2-PWY: superpathway of purine nucleotides de novo biosynthesis II	0.181449208	6	0.919812835	longitudinal_comaprison_paired
PRPP-PWY: superpathway of histidine, purine, and pyrimidine biosynthesis	0.181449208	6	0.919812835	longitudinal_comaprison_paired
PWY-5850: superpathway of menaquinol-6 biosynthesis	0.181449208	6	0.919812835	longitudinal_comaprison_paired
PWY-5860: superpathway of demethylmenaquinol-6 biosynthesis I	0.181449208	6	0.919812835	longitudinal_comaprison_paired
PWY-5896: superpathway of menaquinol-10 biosynthesis	0.181449208	6	0.919812835	longitudinal_comaprison_paired
PWY-7187: pyrimidine deoxyribonucleotides de novo biosynthesis II	0.181449208	6	0.919812835	longitudinal_comaprison_paired
DTDPRHAMSYN-PWY: dTDP-&beta;-L-rhamnose biosynthesis	0.18762207	36	0.919812835	longitudinal_comaprison_paired
P42-PWY: incomplete reductive TCA cycle	0.18762207	84	0.919812835	longitudinal_comaprison_paired
PWY-1269: CMP-3-deoxy-D-manno-octulosonate biosynthesis	0.18762207	36	0.919812835	longitudinal_comaprison_paired
PWY-5505: L-glutamate and L-glutamine biosynthesis	0.18762207	36	0.919812835	longitudinal_comaprison_paired
PWY-6895: superpathway of thiamine diphosphate biosynthesis II	0.18762207	36	0.919812835	longitudinal_comaprison_paired
PWY-6572: chondroitin sulfate degradation I (bacterial)	0.201242621	1	0.919812835	longitudinal_comaprison_paired
PWY0-1221: putrescine degradation II	0.201242621	1	0.919812835	longitudinal_comaprison_paired
BIOTIN-BIOSYNTHESIS-PWY: biotin biosynthesis I	0.207763672	37	0.919812835	longitudinal_comaprison_paired
ILEUSYN-PWY: L-isoleucine biosynthesis I (from threonine)	0.207763672	83	0.919812835	longitudinal_comaprison_paired
PWY-6126: superpathway of adenosine nucleotides de novo biosynthesis II	0.207763672	37	0.919812835	longitudinal_comaprison_paired
PWY-6936: seleno-amino acid biosynthesis (plants)	0.207763672	83	0.919812835	longitudinal_comaprison_paired
PWY-7228: superpathway of guanosine nucleotides de novo biosynthesis I	0.207763672	37	0.919812835	longitudinal_comaprison_paired
PWY0-1296: purine ribonucleosides degradation	0.207763672	83	0.919812835	longitudinal_comaprison_paired
PWY0-845: superpathway of pyridoxal 5'-phosphate biosynthesis and salvage	0.207763672	37	0.919812835	longitudinal_comaprison_paired
THISYNARA-PWY: superpathway of thiamine diphosphate biosynthesis III (eukaryotes)	0.207763672	83	0.919812835	longitudinal_comaprison_paired
POLYISOPRENSYN-PWY: polyisoprenoid biosynthesis (E. coli)	0.209286555	32	0.919812835	longitudinal_comaprison_paired
PWY-7254: TCA cycle VII (acetate-producers)	0.221271816	15	0.919812835	longitudinal_comaprison_paired
GLUCONEO-PWY: gluconeogenesis I	0.229309082	38	0.919812835	longitudinal_comaprison_paired
P41-PWY: pyruvate fermentation to acetate and (S)-lactate I	0.229309082	82	0.919812835	longitudinal_comaprison_paired
PWY-5100: pyruvate fermentation to acetate and lactate II	0.229309082	82	0.919812835	longitudinal_comaprison_paired
PWY-6125: superpathway of guanosine nucleotides de novo biosynthesis II	0.229309082	38	0.919812835	longitudinal_comaprison_paired
PWY-7197: pyrimidine deoxyribonucleotide phosphorylation	0.229309082	38	0.919812835	longitudinal_comaprison_paired
PWY-7282: 4-amino-2-methyl-5-diphosphomethylpyrimidine biosynthesis II	0.229309082	38	0.919812835	longitudinal_comaprison_paired
PWY-7400: L-arginine biosynthesis IV (archaebacteria)	0.229309082	38	0.919812835	longitudinal_comaprison_paired
P23-PWY: reductive TCA cycle I	0.233952833	9	0.928012906	longitudinal_comaprison_paired
LACTOSECAT-PWY: lactose and galactose degradation I	0.252380371	81	0.958508431	longitudinal_comaprison_paired
PWY-702: L-methionine biosynthesis II	0.252380371	81	0.958508431	longitudinal_comaprison_paired
PWY-7220: adenosine deoxyribonucleotides de novo biosynthesis II	0.252380371	39	0.958508431	longitudinal_comaprison_paired
PWY-7222: guanosine deoxyribonucleotides de novo biosynthesis II	0.252380371	39	0.958508431	longitudinal_comaprison_paired
PWY-5971: palmitate biosynthesis (type II fatty acid synthase)	0.258486052	34	0.968994141	longitudinal_comaprison_paired
PWY-7196: superpathway of pyrimidine ribonucleosides salvage	0.271898711	21	0.968994141	longitudinal_comaprison_paired
PWY-5103: L-isoleucine biosynthesis III	0.276855469	80	0.968994141	longitudinal_comaprison_paired
PWY-5667: CDP-diacylglycerol biosynthesis I	0.276855469	80	0.968994141	longitudinal_comaprison_paired
PWY-7237: myo-, chiro- and scyllo-inositol degradation	0.276855469	80	0.968994141	longitudinal_comaprison_paired
PWY-7456: &beta;-(1,4)-mannan degradation	0.276855469	80	0.968994141	longitudinal_comaprison_paired
PWY0-1298: superpathway of pyrimidine deoxyribonucleosides degradation	0.276855469	80	0.968994141	longitudinal_comaprison_paired
PWY0-1319: CDP-diacylglycerol biosynthesis II	0.276855469	80	0.968994141	longitudinal_comaprison_paired
PWY-7688: dTDP-&alpha;-D-ravidosamine and dTDP-4-acetyl-&alpha;-D-ravidosamine biosynthesis	0.280712665	12	0.972955549	longitudinal_comaprison_paired
PWY3O-4107: NAD salvage pathway V (PNC V cycle)	0.285881445	70	0.977180477	longitudinal_comaprison_paired
GLYCOL-GLYOXDEG-PWY: superpathway of glycol metabolism and degradation	0.294507394	5	0.977180477	longitudinal_comaprison_paired
PWY-6922: L-N&delta;-acetylornithine biosynthesis	0.294507394	5	0.977180477	longitudinal_comaprison_paired
PWY0-42: 2-methylcitrate cycle I	0.294507394	5	0.977180477	longitudinal_comaprison_paired
1CMET2-PWY: folate transformations III (E. coli)	0.30279541	79	0.977180477	longitudinal_comaprison_paired
BRANCHED-CHAIN-AA-SYN-PWY: superpathway of branched chain amino acid biosynthesis	0.30279541	79	0.977180477	longitudinal_comaprison_paired
FUCCAT-PWY: fucose degradation	0.30279541	41	0.977180477	longitudinal_comaprison_paired
FOLSYN-PWY: superpathway of tetrahydrofolate biosynthesis and salvage	0.315174425	69	0.977180477	longitudinal_comaprison_paired
PWY-6612: superpathway of tetrahydrofolate biosynthesis	0.315174425	69	0.977180477	longitudinal_comaprison_paired
ARG+POLYAMINE-SYN: superpathway of arginine and polyamine biosynthesis	0.33026123	42	0.977180477	longitudinal_comaprison_paired
POLYAMSYN-PWY: superpathway of polyamine biosynthesis I	0.33026123	42	0.977180477	longitudinal_comaprison_paired
PWY-5121: superpathway of geranylgeranyl diphosphate biosynthesis II (via MEP)	0.33026123	42	0.977180477	longitudinal_comaprison_paired
PWY-6969: TCA cycle V (2-oxoglutarate synthase)	0.33026123	78	0.977180477	longitudinal_comaprison_paired
PWY-7323: superpathway of GDP-mannose-derived O-antigen building blocks biosynthesis	0.33026123	42	0.977180477	longitudinal_comaprison_paired
PWY66-429: fatty acid biosynthesis initiation (mitochondria)	0.33026123	42	0.977180477	longitudinal_comaprison_paired
PWY-6906: chitin derivatives degradation	0.343252562	14	0.977180477	longitudinal_comaprison_paired
PYRIDNUCSAL-PWY: NAD salvage pathway I (PNC VI cycle)	0.34637328	68	0.977180477	longitudinal_comaprison_paired
PWY0-166: superpathway of pyrimidine deoxyribonucleotides de novo biosynthesis (E. coli)	0.352542137	8	0.977180477	longitudinal_comaprison_paired
PWY-7118: chitin deacetylation	0.358951436	18	0.977180477	longitudinal_comaprison_paired
PWY-7883: anhydromuropeptides recycling II	0.358951436	18	0.977180477	longitudinal_comaprison_paired
GLYCOLYSIS-E-D: superpathway of glycolysis and the Entner-Doudoroff pathway	0.359130859	43	0.977180477	longitudinal_comaprison_paired
P161-PWY: acetylene degradation (anaerobic)	0.359130859	43	0.977180477	longitudinal_comaprison_paired
PWY-5695: inosine 5'-phosphate degradation	0.359130859	43	0.977180477	longitudinal_comaprison_paired
PWY-6292: superpathway of L-cysteine biosynthesis (mammalian)	0.359130859	43	0.977180477	longitudinal_comaprison_paired
PWY4LZ-257: superpathway of fermentation (Chlamydomonas reinhardtii)	0.359130859	43	0.977180477	longitudinal_comaprison_paired
GLYCOLYSIS-TCA-GLYOX-BYPASS: superpathway of glycolysis, pyruvate dehydrogenase, TCA, and glyoxylate bypass	0.361310429	2	0.977180477	longitudinal_comaprison_paired
PWY-5855: ubiquinol-7 biosynthesis (early decarboxylation)	0.361310429	8	0.977180477	longitudinal_comaprison_paired
PWY-7204: pyridoxal 5'-phosphate salvage II (plants)	0.361310429	2	0.977180477	longitudinal_comaprison_paired
PWY-8190: L-glutamate degradation XI (reductive Stickland reaction)	0.361310429	2	0.977180477	longitudinal_comaprison_paired
ARO-PWY: chorismate biosynthesis I	0.389404297	76	1	longitudinal_comaprison_paired
HISTSYN-PWY: L-histidine biosynthesis	0.389404297	44	1	longitudinal_comaprison_paired
P441-PWY: superpathway of N-acetylneuraminate degradation	0.389404297	44	1	longitudinal_comaprison_paired
PWY-6147: 6-hydroxymethyl-dihydropterin diphosphate biosynthesis I	0.389404297	44	1	longitudinal_comaprison_paired
PWY-7238: sucrose biosynthesis II	0.389404297	76	1	longitudinal_comaprison_paired
GLUCOSE1PMETAB-PWY: glucose and glucose-1-phosphate degradation	0.398304593	23	1	longitudinal_comaprison_paired
GLUDEG-I-PWY: GABA shunt	0.401678166	33	1	longitudinal_comaprison_paired
PWY-6284: superpathway of unsaturated fatty acids biosynthesis (E. coli)	0.401678166	33	1	longitudinal_comaprison_paired
TCA: TCA cycle I (prokaryotic)	0.414823067	19	1	longitudinal_comaprison_paired
PWY-5656: mannosylglycerate biosynthesis I	0.418492233	4	1	longitudinal_comaprison_paired
PWY-6992: 1,5-anhydrofructose degradation	0.418492233	4	1	longitudinal_comaprison_paired
FERMENTATION-PWY: mixed acid fermentation	0.421203613	75	1	longitudinal_comaprison_paired
SO4ASSIM-PWY: assimilatory sulfate reduction I	0.421203613	75	1	longitudinal_comaprison_paired
PWY-5004: superpathway of L-citrulline metabolism	0.422678074	1	1	longitudinal_comaprison_paired
PWY-5392: reductive TCA cycle II	0.422678074	5	1	longitudinal_comaprison_paired
PWY-7094: fatty acid salvage	0.422678074	1	1	longitudinal_comaprison_paired
PWY0-1337: oleate &beta;-oxidation	0.422678074	1	1	longitudinal_comaprison_paired
PWY-3841: folate transformations II (plants)	0.454284668	46	1	longitudinal_comaprison_paired
PWY-621: sucrose degradation III (sucrose invertase)	0.454284668	74	1	longitudinal_comaprison_paired
PWY0-162: superpathway of pyrimidine ribonucleotides de novo biosynthesis	0.454284668	46	1	longitudinal_comaprison_paired
ALLANTOINDEG-PWY: superpathway of allantoin degradation in yeast	0.47719662	16	1	longitudinal_comaprison_paired
PWY-5840: superpathway of menaquinol-7 biosynthesis	0.47719662	29	1	longitudinal_comaprison_paired
METH-ACETATE-PWY: methanogenesis from acetate	0.488708496	73	1	longitudinal_comaprison_paired
PWY-5097: L-lysine biosynthesis VI	0.488708496	73	1	longitudinal_comaprison_paired
PWY-5345: superpathway of L-methionine biosynthesis (by sulfhydrylation)	0.488708496	73	1	longitudinal_comaprison_paired
PWY-8187: L-arginine degradation XIII (reductive Stickland reaction)	0.488708496	73	1	longitudinal_comaprison_paired
SULFATE-CYS-PWY: superpathway of sulfate assimilation and cysteine biosynthesis	0.488708496	73	1	longitudinal_comaprison_paired
GALACT-GLUCUROCAT-PWY: superpathway of hexuronide and hexuronate degradation	0.489853846	41	1	longitudinal_comaprison_paired
FASYN-INITIAL-PWY: superpathway of fatty acid biosynthesis initiation (E. coli)	0.504903177	30	1	longitudinal_comaprison_paired
GLUTORN-PWY: L-ornithine biosynthesis I	0.524475098	72	1	longitudinal_comaprison_paired
HEMESYN2-PWY: heme b biosynthesis II (oxygen-independent)	0.524475098	48	1	longitudinal_comaprison_paired
PWY-2942: L-lysine biosynthesis III	0.524475098	72	1	longitudinal_comaprison_paired
PWY-6123: inosine-5'-phosphate biosynthesis I	0.524475098	48	1	longitudinal_comaprison_paired
PWY0-1241: ADP-L-glycero-&beta;-D-manno-heptose biosynthesis	0.524475098	48	1	longitudinal_comaprison_paired
PWY0-1297: superpathway of purine deoxyribonucleosides degradation	0.524475098	48	1	longitudinal_comaprison_paired
PWY-5981: CDP-diacylglycerol biosynthesis III	0.556298461	31	1	longitudinal_comaprison_paired
PWY-5136: fatty acid &beta;-oxidation II (plant peroxisome)	0.561401367	49	1	longitudinal_comaprison_paired
PWY-5913: partial TCA cycle (obligate autotrophs)	0.561401367	71	1	longitudinal_comaprison_paired
PWY-6163: chorismate biosynthesis from 3-dehydroquinate	0.561401367	71	1	longitudinal_comaprison_paired
PWY-6385: peptidoglycan biosynthesis III (mycobacteria)	0.561401367	49	1	longitudinal_comaprison_paired
PWY-6607: guanosine nucleotides degradation I	0.561401367	49	1	longitudinal_comaprison_paired
PWY-6897: thiamine diphosphate salvage II	0.561401367	71	1	longitudinal_comaprison_paired
PWY-6901: superpathway of glucose and xylose degradation	0.561401367	49	1	longitudinal_comaprison_paired
PWY-7199: pyrimidine deoxyribonucleosides salvage	0.561401367	49	1	longitudinal_comaprison_paired
ECASYN-PWY: enterobacterial common antigen biosynthesis	0.583882421	7	1	longitudinal_comaprison_paired
PWY-6160: 3-dehydroquinate biosynthesis II (archaea)	0.583882421	7	1	longitudinal_comaprison_paired
PWY-6165: chorismate biosynthesis II (archaea)	0.583882421	7	1	longitudinal_comaprison_paired
KETOGLUCONMET-PWY: ketogluconate metabolism	0.589638552	10	1	longitudinal_comaprison_paired
PWY-5464: superpathway of cytosolic glycolysis (plants), pyruvate dehydrogenase and TCA cycle	0.589638552	10	1	longitudinal_comaprison_paired
PWY-5747: 2-methylcitrate cycle II	0.589638552	5	1	longitudinal_comaprison_paired
DAPLYSINESYN-PWY: L-lysine biosynthesis I	0.599487305	70	1	longitudinal_comaprison_paired
PWY-7328: superpathway of UDP-glucose-derived O-antigen building blocks biosynthesis	0.599487305	50	1	longitudinal_comaprison_paired
PWY-5918: superpathway of heme b biosynthesis from glutamate	0.610298656	22	1	longitudinal_comaprison_paired
PWY-6293: superpathway of L-cysteine biosynthesis (fungi)	0.624064532	22	1	longitudinal_comaprison_paired
PWY-801: homocysteine and cysteine interconversion	0.624064532	22	1	longitudinal_comaprison_paired
PWY-5690: TCA cycle II (plants and fungi)	0.624700399	38	1	longitudinal_comaprison_paired
REDCITCYC: TCA cycle VI (Helicobacter)	0.635586122	27	1	longitudinal_comaprison_paired
COA-PWY-1: superpathway of coenzyme A biosynthesis III (mammals)	0.638671875	69	1	longitudinal_comaprison_paired
PWY-6124: inosine-5'-phosphate biosynthesis II	0.638671875	51	1	longitudinal_comaprison_paired
PWY-6595: superpathway of guanosine nucleotides degradation (plants)	0.638671875	51	1	longitudinal_comaprison_paired
PWY-6608: guanosine nucleotides degradation III	0.638671875	69	1	longitudinal_comaprison_paired
PWY-7115: C4 photosynthetic carbon assimilation cycle, NAD-ME type	0.638671875	51	1	longitudinal_comaprison_paired
PWY-7208: superpathway of pyrimidine nucleobases salvage	0.638671875	51	1	longitudinal_comaprison_paired
PWY0-1261: anhydromuropeptides recycling I	0.638671875	51	1	longitudinal_comaprison_paired
ORNDEG-PWY: superpathway of ornithine degradation	0.674986714	39	1	longitudinal_comaprison_paired
PWY-7371: 1,4-dihydroxy-6-naphthoate biosynthesis II	0.674986714	13	1	longitudinal_comaprison_paired
PWY-822: fructan biosynthesis	0.674986714	8	1	longitudinal_comaprison_paired
PPGPPMET-PWY: ppGpp metabolism	0.678771973	68	1	longitudinal_comaprison_paired
PWY-1042: glycolysis IV	0.678771973	68	1	longitudinal_comaprison_paired
PWY-1861: formaldehyde assimilation II (assimilatory RuMP Cycle)	0.678771973	68	1	longitudinal_comaprison_paired
PWY-5484: glycolysis II (from fructose 6-phosphate)	0.678771973	52	1	longitudinal_comaprison_paired
PWY0-1061: superpathway of L-alanine biosynthesis	0.678771973	68	1	longitudinal_comaprison_paired
PWY4FS-7: phosphatidylglycerol biosynthesis I (plastidic)	0.678771973	68	1	longitudinal_comaprison_paired
PWY4FS-8: phosphatidylglycerol biosynthesis II (non-plastidic)	0.678771973	68	1	longitudinal_comaprison_paired
GALACTITOLCAT-PWY: galactitol degradation	0.683480902	32	1	longitudinal_comaprison_paired
MET-SAM-PWY: superpathway of S-adenosyl-L-methionine biosynthesis	0.706427116	46	1	longitudinal_comaprison_paired
PWY-5347: superpathway of L-methionine biosynthesis (transsulfuration)	0.706427116	46	1	longitudinal_comaprison_paired
NAGLIPASYN-PWY: lipid IVA biosynthesis (E. coli)	0.719726563	53	1	longitudinal_comaprison_paired
OANTIGEN-PWY: O-antigen building blocks biosynthesis (E. coli)	0.719726563	53	1	longitudinal_comaprison_paired
PWY-6470: peptidoglycan biosynthesis V (&beta;-lactam resistance)	0.719726563	53	1	longitudinal_comaprison_paired
PWY-7356: thiamine diphosphate salvage IV (yeast)	0.719726563	67	1	longitudinal_comaprison_paired
PWY-7851: coenzyme A biosynthesis II (eukaryotic)	0.719726563	67	1	longitudinal_comaprison_paired
PWY-8073: lipid IVA biosynthesis (P. putida)	0.719726563	53	1	longitudinal_comaprison_paired
PWY66-409: superpathway of purine nucleotide salvage	0.719726563	53	1	longitudinal_comaprison_paired
SER-GLYSYN-PWY: superpathway of L-serine and glycine biosynthesis I	0.719726563	67	1	longitudinal_comaprison_paired
VALSYN-PWY: L-valine biosynthesis	0.719726563	67	1	longitudinal_comaprison_paired
HOMOSER-METSYN-PWY: L-methionine biosynthesis I	0.75361035	47	1	longitudinal_comaprison_paired
METSYN-PWY: superpathway of L-homoserine and L-methionine biosynthesis	0.75361035	47	1	longitudinal_comaprison_paired
PWY-5837: 2-carboxy-1,4-naphthoquinol biosynthesis	0.759765826	31	1	longitudinal_comaprison_paired
GLCMANNANAUT-PWY: superpathway of N-acetylglucosamine, N-acetylmannosamine and N-acetylneuraminate degradation	0.761535645	66	1	longitudinal_comaprison_paired
PHOSLIPSYN-PWY: superpathway of phospholipid biosynthesis I (bacteria)	0.761535645	66	1	longitudinal_comaprison_paired
PWY-6122: 5-aminoimidazole ribonucleotide biosynthesis II	0.761535645	54	1	longitudinal_comaprison_paired
PWY-6277: superpathway of 5-aminoimidazole ribonucleotide biosynthesis	0.761535645	54	1	longitudinal_comaprison_paired
PWY-7221: guanosine ribonucleotides de novo biosynthesis	0.761535645	66	1	longitudinal_comaprison_paired
PWY-724: superpathway of L-lysine, L-threonine and L-methionine biosynthesis II	0.761535645	54	1	longitudinal_comaprison_paired
PYRIDNUCSYN-PWY: NAD de novo biosynthesis I (from aspartate)	0.761535645	66	1	longitudinal_comaprison_paired
RIBOSYN2-PWY: flavin biosynthesis I (bacteria and plants)	0.761535645	66	1	longitudinal_comaprison_paired
PWY-5862: superpathway of demethylmenaquinol-9 biosynthesis	0.787406491	9	1	longitudinal_comaprison_paired
PWY0-1277: 3-phenylpropanoate and 3-(3-hydroxyphenyl)propanoate degradation	0.787406491	6	1	longitudinal_comaprison_paired
AST-PWY: L-arginine degradation II (AST pathway)	0.789268026	4	1	longitudinal_comaprison_paired
CRNFORCAT-PWY: creatinine degradation I	0.789268026	4	1	longitudinal_comaprison_paired
PWY-6876: isopropanol biosynthesis (engineered)	0.789268026	2	1	longitudinal_comaprison_paired
PWY-6920: 6-gingerol analog biosynthesis (engineered)	0.789268026	4	1	longitudinal_comaprison_paired
THREOCAT-PWY: superpathway of L-threonine metabolism	0.789268026	4	1	longitudinal_comaprison_paired
PWY-5723: Rubisco shunt	0.799846106	12	1	longitudinal_comaprison_paired
PWY-7942: 5-oxo-L-proline metabolism	0.799846106	16	1	longitudinal_comaprison_paired
P4-PWY: superpathway of L-lysine, L-threonine and L-methionine biosynthesis I	0.801732213	48	1	longitudinal_comaprison_paired
PWY0-781: aspartate superpathway	0.801732213	48	1	longitudinal_comaprison_paired
ANAEROFRUCAT-PWY: homolactic fermentation	0.803955078	55	1	longitudinal_comaprison_paired
P164-PWY: purine nucleobases degradation I (anaerobic)	0.803955078	65	1	longitudinal_comaprison_paired
PWY-241: C4 photosynthetic carbon assimilation cycle, NADP-ME type	0.803955078	65	1	longitudinal_comaprison_paired
PWY-6387: UDP-N-acetylmuramoyl-pentapeptide biosynthesis I (meso-diaminopimelate containing)	0.803955078	55	1	longitudinal_comaprison_paired
PWY-6609: adenine and adenosine salvage III	0.803955078	65	1	longitudinal_comaprison_paired
PWY-6700: queuosine biosynthesis I (de novo)	0.803955078	55	1	longitudinal_comaprison_paired
PWY-7209: superpathway of pyrimidine ribonucleosides degradation	0.803955078	65	1	longitudinal_comaprison_paired
PWY-7383: anaerobic energy metabolism (invertebrates, cytosol)	0.803955078	55	1	longitudinal_comaprison_paired
RHAMCAT-PWY: L-rhamnose degradation I	0.803955078	55	1	longitudinal_comaprison_paired
PWY0-301: L-ascorbate degradation I (bacterial, anaerobic)	0.812703686	20	1	longitudinal_comaprison_paired
PWY-6168: flavin biosynthesis III (fungi)	0.833634883	16	1	longitudinal_comaprison_paired
PWY-5265: peptidoglycan biosynthesis II (staphylococci)	0.833935414	12	1	longitudinal_comaprison_paired
PWY-561: superpathway of glyoxylate cycle and fatty acid degradation	0.833935414	9	1	longitudinal_comaprison_paired
PWY-6285: superpathway of fatty acids biosynthesis (E. coli)	0.833935414	9	1	longitudinal_comaprison_paired
PWY-821: superpathway of sulfur amino acid biosynthesis (Saccharomyces cerevisiae)	0.833935414	9	1	longitudinal_comaprison_paired
PWY-5838: superpathway of menaquinol-8 biosynthesis I	0.838463782	25	1	longitudinal_comaprison_paired
ARGSYN-PWY: L-arginine biosynthesis I (via L-ornithine)	0.846923828	56	1	longitudinal_comaprison_paired
P461-PWY: hexitol fermentation to lactate, formate, ethanol and acetate	0.846923828	56	1	longitudinal_comaprison_paired
PANTO-PWY: phosphopantothenate biosynthesis I	0.846923828	56	1	longitudinal_comaprison_paired
PANTOSYN-PWY: superpathway of coenzyme A biosynthesis I (bacteria)	0.846923828	56	1	longitudinal_comaprison_paired
PENTOSE-P-PWY: pentose phosphate pathway	0.846923828	56	1	longitudinal_comaprison_paired
PEPTIDOGLYCANSYN-PWY: peptidoglycan biosynthesis I (meso-diaminopimelate containing)	0.846923828	56	1	longitudinal_comaprison_paired
PWY-5384: sucrose degradation IV (sucrose phosphorylase)	0.846923828	64	1	longitudinal_comaprison_paired
PWY-6353: purine nucleotides degradation II (aerobic)	0.846923828	56	1	longitudinal_comaprison_paired
PWY-6590: superpathway of Clostridium acetobutylicum acidogenic fermentation	0.846923828	64	1	longitudinal_comaprison_paired
PWY-6902: chitin degradation II (Vibrio)	0.846923828	56	1	longitudinal_comaprison_paired
PWY0-1477: ethanolamine utilization	0.846923828	56	1	longitudinal_comaprison_paired
RUMP-PWY: formaldehyde oxidation I	0.846923828	64	1	longitudinal_comaprison_paired
SALVADEHYPOX-PWY: adenosine nucleotides degradation II	0.846923828	56	1	longitudinal_comaprison_paired
PWY-5138: fatty acid &beta;-oxidation IV (unsaturated, even number)	0.855132141	6	1	longitudinal_comaprison_paired
PWY-5198: factor 420 biosynthesis II (mycobacteria)	0.855132141	4	1	longitudinal_comaprison_paired
PWY-5910: superpathway of geranylgeranyldiphosphate biosynthesis I (via mevalonate)	0.855132141	6	1	longitudinal_comaprison_paired
P124-PWY: Bifidobacterium shunt	0.890380859	57	1	longitudinal_comaprison_paired
PWY-4041: &gamma;-glutamyl cycle	0.890380859	57	1	longitudinal_comaprison_paired
PWY-7013: (S)-propane-1,2-diol degradation	0.890380859	63	1	longitudinal_comaprison_paired
PWY-7117: C4 photosynthetic carbon assimilation cycle, PEPCK type	0.890380859	57	1	longitudinal_comaprison_paired
PWY-7234: inosine-5'-phosphate biosynthesis III	0.890380859	57	1	longitudinal_comaprison_paired
PWY-7953: UDP-N-acetylmuramoyl-pentapeptide biosynthesis III (meso-diaminopimelate containing)	0.890380859	57	1	longitudinal_comaprison_paired
PWY-I9: L-cysteine biosynthesis VI (from L-methionine)	0.890380859	63	1	longitudinal_comaprison_paired
GALACTARDEG-PWY: D-galactarate degradation I	0.893903722	31	1	longitudinal_comaprison_paired
GLUCARGALACTSUPER-PWY: superpathway of D-glucarate and D-galactarate degradation	0.893903722	31	1	longitudinal_comaprison_paired
PWY-5022: 4-aminobutanoate degradation V	0.905695442	21	1	longitudinal_comaprison_paired
HEME-BIOSYNTHESIS-II: heme b biosynthesis I (aerobic)	0.906329391	37	1	longitudinal_comaprison_paired
HEME-BIOSYNTHESIS-II-1: heme b biosynthesis V (aerobic)	0.918812683	26	1	longitudinal_comaprison_paired
CENTFERM-PWY: pyruvate fermentation to butanoate	0.934082031	62	1	longitudinal_comaprison_paired
COLANSYN-PWY: colanic acid building blocks biosynthesis	0.934082031	58	1	longitudinal_comaprison_paired
GLUCUROCAT-PWY: superpathway of &beta;-D-glucuronosides degradation	0.934082031	58	1	longitudinal_comaprison_paired
GLYCOLYSIS: glycolysis I (from glucose 6-phosphate)	0.934082031	58	1	longitudinal_comaprison_paired
NONMEVIPP-PWY: methylerythritol phosphate pathway I	0.934082031	62	1	longitudinal_comaprison_paired
P185-PWY: formaldehyde assimilation III (dihydroxyacetone cycle)	0.934082031	58	1	longitudinal_comaprison_paired
PWY-2941: L-lysine biosynthesis II	0.934082031	58	1	longitudinal_comaprison_paired
PWY-5005: biotin biosynthesis II	0.934082031	58	1	longitudinal_comaprison_paired
PWY-5188: tetrapyrrole biosynthesis I (from glutamate)	0.934082031	62	1	longitudinal_comaprison_paired
PWY-5676: acetyl-CoA fermentation to butanoate II	0.934082031	62	1	longitudinal_comaprison_paired
PWY-5686: UMP biosynthesis I	0.934082031	58	1	longitudinal_comaprison_paired
PWY-6386: UDP-N-acetylmuramoyl-pentapeptide biosynthesis II (lysine-containing)	0.934082031	58	1	longitudinal_comaprison_paired
PWY-6628: superpathway of L-phenylalanine biosynthesis	0.934082031	62	1	longitudinal_comaprison_paired
PWY-6731: starch degradation III	0.934082031	58	1	longitudinal_comaprison_paired
PWY-7790: UMP biosynthesis II	0.934082031	58	1	longitudinal_comaprison_paired
PWY-7791: UMP biosynthesis III	0.934082031	58	1	longitudinal_comaprison_paired
PWY-8004: Entner-Doudoroff pathway I	0.934082031	58	1	longitudinal_comaprison_paired
THRESYN-PWY: superpathway of L-threonine biosynthesis	0.934082031	62	1	longitudinal_comaprison_paired
P105-PWY: TCA cycle IV (2-oxoglutarate decarboxylase)	0.944182513	19	1	longitudinal_comaprison_paired
P108-PWY: pyruvate fermentation to propanoate I	0.944182513	19	1	longitudinal_comaprison_paired
PWY-6961: L-ascorbate degradation II (bacterial, aerobic)	0.944182513	17	1	longitudinal_comaprison_paired
PWY-622: starch biosynthesis	0.94428467	44	1	longitudinal_comaprison_paired
PWY-5130: 2-oxobutanoate degradation I	0.949944494	51	1	longitudinal_comaprison_paired
GLUCARDEG-PWY: D-glucarate degradation I	0.964541385	34	1	longitudinal_comaprison_paired
PWY-6803: phosphatidylcholine acyl editing	0.964541385	34	1	longitudinal_comaprison_paired
ARGSYNBSUB-PWY: L-arginine biosynthesis II (acetyl cycle)	0.977966309	61	1	longitudinal_comaprison_paired
ASPASN-PWY: superpathway of L-aspartate and L-asparagine biosynthesis	0.977966309	61	1	longitudinal_comaprison_paired
COA-PWY: coenzyme A biosynthesis I (prokaryotic)	0.977966309	61	1	longitudinal_comaprison_paired
GLYCOGENSYNTH-PWY: glycogen biosynthesis I (from ADP-D-Glucose)	0.977966309	61	1	longitudinal_comaprison_paired
PWY-6606: guanosine nucleotides degradation II	0.977966309	61	1	longitudinal_comaprison_paired
PWY-8131: 5'-deoxyadenosine degradation II	0.977966309	61	1	longitudinal_comaprison_paired
PWY0-1479: tRNA processing	0.977966309	61	1	longitudinal_comaprison_paired
GALACTUROCAT-PWY: D-galacturonate degradation I	0.977966309	59	1	longitudinal_comaprison_paired
PWY-6151: S-adenosyl-L-methionine salvage I	0.977966309	59	1	longitudinal_comaprison_paired
PWY-6507: 4-deoxy-L-threo-hex-4-enopyranuronate degradation	0.977966309	59	1	longitudinal_comaprison_paired
UDPNAGSYN-PWY: UDP-N-acetyl-D-glucosamine biosynthesis I	0.977966309	59	1	longitudinal_comaprison_paired
FAO-PWY: fatty acid &beta;-oxidation I (generic)	1	5	1	longitudinal_comaprison_paired
GLYCOCAT-PWY: glycogen degradation I	1	60	1	longitudinal_comaprison_paired
HCAMHPDEG-PWY: 3-phenylpropanoate and 3-(3-hydroxyphenyl)propanoate degradation to 2-hydroxypentadienoate	1	8	1	longitudinal_comaprison_paired
HEXITOLDEGSUPER-PWY: superpathway of hexitol degradation (bacteria)	1	27	1	longitudinal_comaprison_paired
METHGLYUT-PWY: superpathway of methylglyoxal degradation	1	11	1	longitudinal_comaprison_paired
NAD-BIOSYNTHESIS-II: NAD salvage pathway III (to nicotinamide riboside)	1	11	1	longitudinal_comaprison_paired
P122-PWY: heterolactic fermentation	1	3	1	longitudinal_comaprison_paired
P621-PWY: nylon-6 oligomer degradation	1	5	1	longitudinal_comaprison_paired
PWY-3001: superpathway of L-isoleucine biosynthesis I	1	60	1	longitudinal_comaprison_paired
PWY-5189: tetrapyrrole biosynthesis II (from glycine)	1	39	1	longitudinal_comaprison_paired
PWY-5367: petroselinate biosynthesis	1	45	1	longitudinal_comaprison_paired
PWY-5675: nitrate reduction V (assimilatory)	1	14	1	longitudinal_comaprison_paired
PWY-5677: succinate fermentation to butanoate	1	2	1	longitudinal_comaprison_paired
PWY-5845: superpathway of menaquinol-9 biosynthesis	1	8	1	longitudinal_comaprison_paired
PWY-5861: superpathway of demethylmenaquinol-8 biosynthesis I	1	27	1	longitudinal_comaprison_paired
PWY-5897: superpathway of menaquinol-11 biosynthesis	1	28	1	longitudinal_comaprison_paired
PWY-5898: superpathway of menaquinol-12 biosynthesis	1	28	1	longitudinal_comaprison_paired
PWY-5899: superpathway of menaquinol-13 biosynthesis	1	28	1	longitudinal_comaprison_paired
PWY-6121: 5-aminoimidazole ribonucleotide biosynthesis I	1	60	1	longitudinal_comaprison_paired
PWY-6435: 4-hydroxybenzoate biosynthesis III (plants)	1	14	1	longitudinal_comaprison_paired
PWY-6531: mannitol cycle	1	28	1	longitudinal_comaprison_paired
PWY-6549: L-glutamine biosynthesis III	1	60	1	longitudinal_comaprison_paired
PWY-6690: cinnamate and 3-hydroxycinnamate degradation to 2-hydroxypentadienoate	1	8	1	longitudinal_comaprison_paired
PWY-6807: xyloglucan degradation II (exoglucanase)	1	5	1	longitudinal_comaprison_paired
PWY-7211: superpathway of pyrimidine deoxyribonucleotides de novo biosynthesis	1	53	1	longitudinal_comaprison_paired
PWY-7242: D-fructuronate degradation	1	60	1	longitudinal_comaprison_paired
PWY-7385: 1,3-propanediol biosynthesis (engineered)	1	3	1	longitudinal_comaprison_paired
PWY-7761: NAD salvage pathway II (PNC IV cycle)	1	60	1	longitudinal_comaprison_paired
PWY-7858: (5Z)-dodecenoate biosynthesis II	1	11	1	longitudinal_comaprison_paired
PWY-922: mevalonate pathway I (eukaryotes and bacteria)	1	8	1	longitudinal_comaprison_paired
PWY0-1338: polymyxin resistance	1	3	1	longitudinal_comaprison_paired
PWY0-1415: superpathway of heme b biosynthesis from uroporphyrinogen-III	1	22	1	longitudinal_comaprison_paired
PWY0-1586: peptidoglycan maturation (meso-diaminopimelate containing)	1	60	1	longitudinal_comaprison_paired
PWY66-389: phytol degradation	1	10	1	longitudinal_comaprison_paired
PWY66-391: fatty acid &beta;-oxidation VI (mammalian peroxisome)	1	23	1	longitudinal_comaprison_paired
TCA-GLYOX-BYPASS: superpathway of glyoxylate bypass and TCA	1	7	1	longitudinal_comaprison_paired
TRNA-CHARGING-PWY: tRNA charging	1	60	1	longitudinal_comaprison_paired
